# Supplementary material for: High-Resolution Phenotypic Profiling Defines Genes Essential for Mycobacterial Growth and Cholesterol Catabolism
Source: PLoS Pathog. 2011 Sep 29;7(9):e1002251. doi: 10.1371/journal.ppat.1002251 (PMC3182942; doi:10.1371/journal.ppat.1002251)
Supplement: Table S1 — Sequence reads detected per TA insertion site. (XLSX) [file ppat.1002251.s001.xlsx]

## Sheet: supp table 1
Table S1. Sequence reads detected per TA insertion site
Insertion	# Reads						Insertion position
Position	Glycerol rep1	Glycerol rep2	Cholesterol rep1	Cholesterol rep2	Cholesterol rep3	Locus	from 5' end (%)
1522	0	124	0	0	0	Rv0001	99.8687
1552	27	0	0	9	0	IG
1635	14	201	54	7	0	IG
1858	26	342	80	21	20	IG
1921	0	21	0	0	0	IG
3283	62	5	74	0	0	Rv0003	0.259291
3329	0	107	0	0	0	Rv0003	4.23509
3467	0	56	0	0	0	Rv0003	16.1625
3471	0	0	0	0	104	Rv0003	16.5082
3708	63	49	113	0	46	Rv0003	36.9922
3728	0	0	66	42	0	Rv0003	38.7208
3739	0	161	0	0	0	Rv0003	39.6716
3770	13	0	7	22	0	Rv0003	42.3509
3782	46	37	0	99	1	Rv0003	43.3881
3833	1	27	0	0	0	Rv0003	47.796
3925	0	13	38	0	0	Rv0003	55.7476
3986	0	4	0	1	35	Rv0003	61.0199
4011	0	6	0	0	0	Rv0003	63.1806
4028	0	1	0	0	0	Rv0003	64.65
4118	0	0	0	0	3	Rv0003	72.4287
4121	0	110	117	34	1	Rv0003	72.688
4989	0	23	0	0	0	Rv0004	98.579
4995	53	63	101	93	136	Rv0004	99.6448
5066	226	58	44	223	121	IG
5120	12	69	90	44	0	IG
5128	0	40	64	0	0	Rv0005	0.233209
5170	239	90	28	31	2	Rv0005	2.19216
7265	31	0	1	0	0	Rv0005	99.9067
7299	54	101	66	57	0	IG
9776	95	127	69	21	2	Rv0006	98.3307
9816	9	325	8	79	1	Rv0006	99.9205
9877	99	115	41	100	19	IG
9894	0	21	0	0	0	IG
9903	209	49	43	11	4	IG
10299	0	0	1	0	0	Rv0007	42.1225
10426	9	60	273	0	1	Rv0007	56.0175
10583	0	32	15	0	0	Rv0007	73.1947
10769	0	75	48	34	92	Rv0007	93.5449
10826	61	105	68	70	620	Rv0007	99.7812
11096	0	1	6	0	0	IG
11207	92	15	88	36	193	IG
11289	21	82	50	89	17	IG
11422	7	385	27	35	1	IG
11530	139	264	33	11	1	IG
11556	57	31	60	182	31	IG
11618	0	0	3	51	0	IG
11675	247	207	363	38	184	IG
11679	202	452	359	94	473	IG
11733	152	406	233	78	775	IG
11739	108	237	207	107	1	IG
11743	82	886	621	413	467	IG
11787	60	65	89	2	0	IG
11848	8	22	2	0	0	IG
12042	292	94	54	160	1	Rv0008c	61.5561
12054	4	178	0	0	1	Rv0008c	58.8101
12250	111	98	147	79	185	Rv0008c	13.9588
12352	100	305	304	373	130	IG
12466	54	156	1	25	18	IG
12491	190	256	35	62	285	Rv0009	4.19708
12512	0	9	0	0	0	Rv0009	8.0292
12530	0	17	0	0	0	Rv0009	11.3139
12621	69	216	25	42	50	Rv0009	27.9197
12663	85	87	5	11	0	Rv0009	35.5839
12750	58	63	0	0	0	Rv0009	51.4599
12798	21	16	0	0	0	Rv0009	60.219
13025	339	1099	305	268	566	IG
13046	29	138	51	29	1	IG
13079	23	13	0	0	0	IG
13155	0	25	0	0	0	Rv0010c	94.8235
13168	77	3	0	56	0	Rv0010c	91.7647
13275	0	0	0	0	57	Rv0010c	66.5882
13309	0	164	69	1	0	Rv0010c	58.5882
13322	0	65	8	109	0	Rv0010c	55.5294
13325	431	851	341	346	403	Rv0010c	54.8235
13369	18	20	0	0	0	Rv0010c	44.4706
13560	81	289	5	15	239	IG
13567	0	40	27	3	115	IG
14021	45	43	61	12	2	IG
14059	121	88	35	10	67	IG
14080	191	266	80	99	252	IG
14088	69	69	11	58	0	IG
14096	236	699	249	51	299	Rv0012	0.888325
14177	146	94	3	0	1	Rv0012	11.1675
14621	72	326	50	22	0	Rv0012	67.5127
14661	137	366	52	1	0	Rv0012	72.5888
14665	214	402	244	65	257	Rv0012	73.0964
14667	0	1	0	0	0	Rv0012	73.3503
14677	0	9	0	0	0	Rv0012	74.6193
14749	89	3	0	8	0	Rv0012	83.7563
14758	39	420	76	1	1	Rv0012	84.8985
14813	51	182	2	14	1	Rv0012	91.8782
14821	56	0	2	16	1	Rv0012	92.8934
14872	60	95	0	0	0	Rv0012	99.3655
14902	0	0	0	56	26	IG
15515	0	0	37	0	0	Rv0013	86.1032
15591	7	0	0	0	1	Rv0014c	99.9468
17476	76	296	7	134	1	Rv0015c	99.305
19038	8	1	0	0	0	Rv0016c	81.0847
19100	48	0	0	0	0	Rv0016c	76.8814
19138	38	74	87	0	0	Rv0016c	74.3051
19151	0	9	14	29	0	Rv0016c	73.4237
19453	0	10	0	0	0	Rv0016c	52.9492
19582	0	18	2	0	2	Rv0016c	44.2034
19693	3	44	32	2	0	Rv0016c	36.678
19829	0	0	0	0	68	Rv0016c	27.4576
19838	0	2	26	0	0	Rv0016c	26.8475
19935	0	0	15	0	0	Rv0016c	20.2712
19963	0	56	0	0	23	Rv0016c	18.3729
20044	0	12	0	0	0	Rv0016c	12.8814
20092	0	149	0	0	0	Rv0016c	9.62712
20178	0	3	0	0	0	Rv0016c	3.79661
20234	131	44	82	9	20	Rv0017c	99.7871
20278	0	3	0	0	9	Rv0017c	96.6643
20345	0	54	185	0	68	Rv0017c	91.9092
20349	0	10	1	51	0	Rv0017c	91.6253
20376	0	10	43	22	0	Rv0017c	89.709
20497	23	41	42	0	123	Rv0017c	81.1214
20547	119	206	2	0	76	Rv0017c	77.5727
20680	0	2	0	0	0	Rv0017c	68.1334
20756	0	0	26	0	0	Rv0017c	62.7395
20859	0	0	0	0	1	Rv0017c	55.4294
20883	79	160	218	30	6	Rv0017c	53.726
21210	16	1	0	0	2	Rv0017c	30.5181
21266	0	0	2	48	2	Rv0017c	26.5436
21359	0	53	0	0	0	Rv0017c	19.9432
21414	0	63	1	45	0	Rv0017c	16.0397
21481	36	199	22	0	0	Rv0017c	11.2846
22070	0	31	0	0	0	Rv0018c	71.956
22118	20	22	85	1	0	Rv0018c	68.8472
22144	53	0	0	35	3	Rv0018c	67.1632
22195	0	1	0	1	0	Rv0018c	63.8601
22199	16	4	77	13	1	Rv0018c	63.601
22202	46	23	0	0	0	Rv0018c	63.4067
22338	0	69	0	28	0	Rv0018c	54.5984
22454	8	45	0	9	0	Rv0018c	47.0855
23205	1	0	0	0	0	IG
23361	30	24	0	0	0	Rv0019c	80.5139
23381	8	81	145	76	1	Rv0019c	76.2313
23394	297	178	6	1	0	Rv0019c	73.4475
23413	26	0	0	59	28	Rv0019c	69.379
23442	243	0	2	0	0	Rv0019c	63.1692
23582	293	0	8	0	0	Rv0019c	33.1906
23640	30	166	2	0	0	Rv0019c	20.7709
23723	214	219	56	0	0	Rv0019c	2.99786
23807	98	42	24	0	0	IG
23856	5	34	1	0	0	IG
24986	9	0	1	0	0	Rv0020c	28.9324
25069	0	0	0	26	0	Rv0020c	23.6892
25143	1	50	18	31	0	Rv0020c	19.0145
25168	25	88	0	3	40	Rv0020c	17.4352
25170	43	130	7	57	33	Rv0020c	17.3089
25252	23	0	0	14	0	Rv0020c	12.1289
25260	43	2	36	93	3	Rv0020c	11.6235
25438	110	41	117	194	26	Rv0020c	0.379027
25505	0	25	87	48	0	IG
25528	96	0	66	1	0	IG
25613	0	53	154	35	113	IG
25616	381	434	352	152	184	IG
25624	111	170	237	100	91	IG
25730	557	581	527	491	210	IG
25796	5	1	0	0	67	IG
25844	0	52	0	0	0	IG
25914	123	413	79	163	249	Rv0021c	99.8967
25960	11	4	160	0	0	Rv0021c	95.1446
25967	2	3	0	0	0	Rv0021c	94.4215
26040	214	355	143	151	252	Rv0021c	86.8802
26067	0	39	0	17	1	Rv0021c	84.0909
26141	921	1114	1456	248	961	Rv0021c	76.4463
26175	71	220	8	4	15	Rv0021c	72.9339
26183	66	288	42	209	123	Rv0021c	72.1074
26193	197	422	162	102	347	Rv0021c	71.0744
26197	238	165	1258	1343	1531	Rv0021c	70.6612
26261	0	22	0	0	0	Rv0021c	64.0496
26280	99	1	1	0	0	Rv0021c	62.0868
26300	237	91	61	21	50	Rv0021c	60.0207
26377	120	73	66	40	332	Rv0021c	52.0661
26417	0	0	1	0	0	Rv0021c	47.9339
26622	95	48	37	130	1	Rv0021c	26.7562
26742	0	73	6	3	0	Rv0021c	14.3595
26780	3	12	1	0	0	Rv0021c	10.4339
26831	1	3	128	63	0	Rv0021c	5.16529
26860	190	342	125	192	33	Rv0021c	2.16942
26873	0	21	13	8	0	Rv0021c	0.826446
26932	303	512	252	145	36	IG
27213	279	471	76	4	186	Rv0022c	54.6539
27245	62	320	37	97	106	Rv0022c	47.0167
27252	6	99	57	26	280	Rv0022c	45.3461
27299	26	678	31	143	118	Rv0022c	34.1289
27354	42	33	9	136	42	Rv0022c	21.0024
27367	10	15	1	0	1	Rv0022c	17.8998
27399	0	14	0	33	0	Rv0022c	10.2625
27410	321	908	286	506	1277	Rv0022c	7.63723
27578	0	0	1	14	0	IG
28368	166	109	0	0	0	Rv0024	0.710059
28455	36	174	60	3	80	Rv0024	11.0059
28512	185	14	0	0	0	Rv0024	17.7515
28661	12	12	56	75	4	Rv0024	35.3846
28670	9	140	0	0	0	Rv0024	36.4497
28679	10	1	36	0	0	Rv0024	37.5148
28705	284	612	239	389	501	Rv0024	40.5917
28914	16	79	47	0	0	Rv0024	65.3254
28974	0	46	23	62	0	Rv0024	72.426
29010	76	514	303	119	187	Rv0024	76.6864
29205	6	227	199	3	210	Rv0024	99.7633
29270	133	140	189	173	83	Rv0025	6.90608
29354	1	53	116	71	166	Rv0025	30.1105
29403	18	0	5	54	185	Rv0025	43.6464
29457	34	46	0	10	0	Rv0025	58.5635
29516	0	55	0	0	0	Rv0025	74.8619
29567	0	68	231	164	129	Rv0025	88.9503
29587	0	33	0	0	0	Rv0025	94.4751
29605	1	0	0	0	20	Rv0025	99.4475
29659	53	104	78	12	128	IG
29667	307	1205	372	309	228	IG
29671	197	710	145	58	89	IG
29776	66	5	217	136	41	Rv0026	4.01189
29920	18	0	0	0	0	Rv0026	14.7103
29923	16	102	65	114	0	Rv0026	14.9331
30119	0	67	0	0	0	Rv0026	29.4948
30271	170	416	151	163	148	Rv0026	40.7875
30449	181	163	137	76	85	Rv0026	54.0119
30479	6	405	3	21	145	Rv0026	56.2407
30679	92	119	22	138	16	Rv0026	71.0996
30968	21	172	157	42	2	Rv0026	92.5706
31004	0	25	1	0	0	Rv0026	95.2452
31066	126	179	8	78	86	Rv0026	99.8514
31075	40	120	102	153	3	IG
31149	48	185	49	81	57	IG
31153	170	362	176	157	511	IG
31223	30	139	11	22	0	Rv0027	10.7256
31323	0	49	0	0	0	Rv0027	42.2713
31381	0	0	0	0	2	Rv0027	60.5678
31589	5	117	93	29	0	Rv0028	24.5902
31597	0	182	133	22	0	Rv0028	27.2131
31684	0	0	0	11	0	Rv0028	55.7377
31825	67	159	141	16	26	IG
31978	25	0	0	0	0	IG
32045	1	166	26	9	74	IG
32134	9	63	195	122	113	Rv0029	7.01914
32163	28	73	0	0	0	Rv0029	9.66272
32197	21	24	1462	802	5288	Rv0029	12.7621
32253	0	230	40	23	2	Rv0029	17.8669
32434	31	115	101	156	41	Rv0029	34.3665
32493	79	118	2	46	214	Rv0029	39.7448
32673	25	172	81	7	4	Rv0029	56.1531
32755	0	50	0	40	0	Rv0029	63.6281
32777	79	223	120	65	185	Rv0029	65.6335
32886	115	292	251	91	2	Rv0029	75.5697
32910	67	20	27	7	43	Rv0029	77.7575
33023	0	15	0	0	0	Rv0029	88.0583
33045	0	116	27	62	0	Rv0029	90.0638
33058	269	381	127	264	173	Rv0029	91.2489
33113	0	200	57	10	61	Rv0029	96.2625
33217	877	588	527	175	161	IG
33359	24	99	38	18	0	Rv0030	41.0334
33797	40	249	241	53	186	IG
33805	0	20	0	0	0	IG
33857	0	36	0	62	0	IG
33861	96	278	670	294	206	IG
33863	27	83	58	71	154	IG
34182	0	66	0	0	0	IG
34313	1	0	0	0	0	Rv0032	0.777538
34364	106	9	26	18	0	Rv0032	2.98056
34367	59	10	4	30	7	Rv0032	3.11015
34401	3	45	0	0	1	Rv0032	4.57883
34418	105	103	93	59	94	Rv0032	5.31317
34420	0	20	0	0	0	Rv0032	5.39957
34504	0	171	239	24	0	Rv0032	9.02808
34590	18	48	56	50	23	Rv0032	12.743
34679	204	425	1393	985	689	Rv0032	16.5875
34688	63	18	4	90	2	Rv0032	16.9762
34874	99	163	130	126	37	Rv0032	25.0108
34937	6	25	0	0	0	Rv0032	27.7322
34999	18	1	0	0	0	Rv0032	30.4104
35079	0	0	23	109	0	Rv0032	33.8661
35250	0	0	0	0	40	Rv0032	41.2527
35261	149	8	10	0	0	Rv0032	41.7279
35353	0	0	25	0	0	Rv0032	45.7019
35388	0	0	26	0	0	Rv0032	47.2138
35422	0	342	37	34	0	Rv0032	48.6825
35570	0	108	13	0	42	Rv0032	55.0756
35703	178	388	194	72	109	Rv0032	60.8207
35781	3	104	28	38	5	Rv0032	64.1901
35873	95	30	42	219	152	Rv0032	68.1641
35910	160	189	95	36	185	Rv0032	69.7624
36029	98	114	235	11	337	Rv0032	74.9028
36191	177	587	362	83	260	Rv0032	81.9006
36326	262	447	120	118	241	Rv0032	87.7322
36356	104	282	129	7	151	Rv0032	89.0281
36368	29	65	0	8	20	Rv0032	89.5464
36428	11	19	0	1	0	Rv0032	92.1382
36455	601	1041	754	215	942	Rv0032	93.3045
36515	33	110	58	54	73	Rv0032	95.8963
36519	226	128	15	110	117	Rv0032	96.0691
36606	0	0	0	1	0	Rv0032	99.8272
36677	68	157	109	144	5	Rv0033	26.616
36734	16	6	99	35	16	Rv0033	48.289
36802	121	120	25	146	2	Rv0033	74.1445
37093	69	512	229	84	225	Rv0034	57.2152
37125	9	267	74	10	115	Rv0034	65.3165
37184	0	15	0	1	0	Rv0034	80.2532
37214	66	28	120	83	252	Rv0034	87.8481
37224	0	0	0	2	0	Rv0034	90.3797
37353	63	301	252	48	42	Rv0035	5.56872
37361	341	251	40	218	3	Rv0035	6.04265
37404	0	57	0	0	0	Rv0035	8.59005
37626	147	105	10	99	19	Rv0035	21.7417
37666	69	172	202	7	97	Rv0035	24.1114
37752	0	32	26	2	0	Rv0035	29.2062
37775	163	190	91	279	23	Rv0035	30.5687
37784	208	573	209	296	519	Rv0035	31.1019
37829	8	34	34	0	0	Rv0035	33.7678
37944	32	512	89	56	135	Rv0035	40.5806
37977	0	14	46	1	0	Rv0035	42.5355
38003	103	103	121	74	185	Rv0035	44.0758
38047	0	25	0	18	0	Rv0035	46.6825
38065	39	33	0	0	96	Rv0035	47.7488
38096	12	54	11	25	3	Rv0035	49.5853
38133	87	296	39	15	0	Rv0035	51.7773
38249	20	42	0	4	0	Rv0035	58.6493
38363	0	8	26	1	87	Rv0035	65.4028
38444	210	345	262	244	85	Rv0035	70.2014
38517	285	387	288	316	285	Rv0035	74.5261
38588	0	12	1	24	0	Rv0035	78.7322
38846	107	294	20	10	2	Rv0035	94.0166
39125	23	43	0	0	0	Rv0036c	91.0737
39290	138	772	53	102	74	Rv0036c	69.7283
39312	171	117	76	67	1	Rv0036c	66.8823
39343	648	708	347	198	516	Rv0036c	62.8719
39845	376	454	95	235	135	IG
39873	147	67	25	4	40	IG
39878	5	0	43	0	0	Rv0037c	99.9245
39937	0	0	54	62	0	Rv0037c	95.4717
39941	0	57	125	81	3	Rv0037c	95.1698
39967	283	43	48	133	106	Rv0037c	93.2075
40011	0	44	19	5	0	Rv0037c	89.8868
40025	638	897	751	1086	817	Rv0037c	88.8302
40141	37	54	3	8	185	Rv0037c	80.0755
40156	107	11	15	16	1	Rv0037c	78.9434
40200	0	0	0	6	0	Rv0037c	75.6226
40238	94	167	126	146	274	Rv0037c	72.7547
40326	0	0	20	0	0	Rv0037c	66.1132
40392	83	0	1	0	0	Rv0037c	61.1321
40474	196	54	192	68	113	Rv0037c	54.9434
40496	83	3	41	1	3	Rv0037c	53.283
40543	0	0	19	5	13	Rv0037c	49.7358
40849	0	0	0	2	6	Rv0037c	26.6415
40930	10	0	5	0	0	Rv0037c	20.5283
40961	0	0	47	8	25	Rv0037c	18.1887
41179	0	47	137	110	62	Rv0037c	1.73585
41242	158	60	27	9	309	IG
41248	188	134	22	24	108	IG
41374	375	389	348	496	448	Rv0038	11.5132
41427	68	303	284	156	34	Rv0038	20.2303
41496	140	242	111	136	187	Rv0038	31.5789
41593	0	0	0	5	0	Rv0038	47.5329
41632	82	18	1	7	0	Rv0038	53.9474
41718	71	115	47	82	1	Rv0038	68.0921
41910	134	297	34	188	455	Rv0038	99.6711
41915	168	248	247	46	68	IG
41986	2	9	22	0	0	IG
42208	41	117	173	64	93	Rv0039c	41.2104
42276	377	582	394	517	117	Rv0039c	21.6138
42362	149	469	230	281	159	IG
42434	0	0	0	13	30	Rv0040c	99.8927
42644	0	17	16	5	0	Rv0040c	77.3605
42713	80	156	99	154	19	Rv0040c	69.9571
42806	0	0	16	15	0	Rv0040c	59.9785
42852	6	2	68	1	32	Rv0040c	55.0429
42854	7	14	121	247	13	Rv0040c	54.8283
42881	58	21	4	77	26	Rv0040c	51.9313
43421	88	79	30	27	0	IG
43515	11	0	9	15	3	IG
43547	330	146	107	70	449	IG
43549	140	323	241	314	6	IG
46469	7	105	6	435	261	Rv0041	99.9312
46515	0	55	0	50	0	IG
46779	0	0	0	15	0	Rv0042c	68.3706
46959	0	137	0	46	0	Rv0042c	39.6166
47097	0	121	17	0	0	Rv0042c	17.5719
47119	36	21	6	67	1	Rv0042c	14.0575
47220	16	0	0	0	0	IG
47363	0	1	0	0	0	IG
47367	0	33	3	0	177	Rv0043c	99.8638
47391	0	0	10	39	0	Rv0043c	96.594
47459	0	78	0	0	0	Rv0043c	87.3297
47577	4	138	86	1	0	Rv0043c	71.2534
47610	146	217	28	13	41	Rv0043c	66.7575
47682	0	83	7	0	0	Rv0043c	56.9482
47907	0	128	3	28	5	Rv0043c	26.2943
48038	3	36	14	65	0	Rv0043c	8.44687
48087	0	169	17	23	177	Rv0043c	1.77112
48104	182	87	82	27	13	IG
48108	58	510	128	33	220	IG
48282	47	0	4	18	17	Rv0044c	93.8287
48388	108	67	41	0	0	Rv0044c	80.4786
48446	187	1164	333	125	290	Rv0044c	73.1738
48450	78	312	219	73	143	Rv0044c	72.67
48466	30	147	6	15	132	Rv0044c	70.6549
48481	9	25	9	16	0	Rv0044c	68.7657
48489	43	31	0	0	0	Rv0044c	67.7582
48514	512	742	404	228	262	Rv0044c	64.6096
48654	172	4	10	26	13	Rv0044c	46.9773
48663	22	70	6	13	149	Rv0044c	45.8438
48730	0	20	0	24	2	Rv0044c	37.4055
48765	0	0	0	0	52	Rv0044c	32.9975
48782	0	62	13	27	4	Rv0044c	30.8564
48870	54	0	0	0	0	Rv0044c	19.7733
48895	105	8	30	8	69	Rv0044c	16.6247
48954	18	66	139	11	0	Rv0044c	9.19395
48983	29	159	41	54	102	Rv0044c	5.54156
48991	0	1	0	0	0	Rv0044c	4.53401
49038	0	79	0	0	0	IG
49290	73	292	75	43	262	Rv0045c	72.433
49388	12	139	98	11	293	Rv0045c	61.4955
49553	0	23	0	0	0	Rv0045c	43.0804
49616	60	208	38	85	2	Rv0045c	36.0491
49656	56	327	152	55	66	Rv0045c	31.5848
49750	156	183	110	7	3	Rv0045c	21.0938
49934	253	236	218	67	54	Rv0045c	0.558036
51146	0	210	2	46	1	IG
51453	324	341	36	102	0	Rv0047c	50.5535
51519	0	61	0	0	0	Rv0047c	38.3764
51611	84	48	0	0	1	Rv0047c	21.4022
51745	0	0	22	0	0	IG
51765	0	41	3	0	0	IG
51804	0	33	0	0	12	IG
51806	0	27	61	1	0	IG
51838	0	117	0	0	146	Rv0048c	98.8493
51880	38	25	196	141	234	Rv0048c	94.0161
51899	0	7	16	5	1	Rv0048c	91.8297
51907	335	941	203	272	388	Rv0048c	90.9091
51967	57	51	29	87	4	Rv0048c	84.0046
52123	201	196	47	0	27	Rv0048c	66.0529
52127	210	515	178	37	246	Rv0048c	65.5926
52129	140	502	76	190	5	Rv0048c	65.3625
52180	151	668	341	73	480	Rv0048c	59.4937
52189	38	84	0	1	0	Rv0048c	58.458
52204	0	37	0	0	0	Rv0048c	56.7319
52366	163	76	144	78	146	Rv0048c	38.0898
52524	78	126	74	69	113	Rv0048c	19.9079
52541	266	492	359	67	409	Rv0048c	17.9517
52659	257	38	29	105	5	Rv0048c	4.37284
52706	491	812	115	581	111	IG
52709	254	249	2	211	43	IG
52774	2	203	1	0	0	IG
52797	274	620	69	270	381	IG
52829	101	489	128	236	249	IG
52837	0	62	41	15	0	Rv0049	1.45278
52873	9	201	207	114	45	Rv0049	10.1695
53033	0	36	2	89	0	Rv0049	48.9104
53114	113	60	20	0	78	Rv0049	68.523
53152	43	258	277	194	479	Rv0049	77.724
53187	0	0	1	0	0	Rv0049	86.1985
53242	32	35	1	210	184	Rv0049	99.5157
53488	5	21	5	9	0	IG
53648	0	12	0	37	2	IG
53702	214	35	0	5	232	Rv0050	1.91552
53987	5	44	23	14	40	Rv0050	15.9136
54091	3	42	0	0	239	Rv0050	21.0216
54113	0	0	0	5	0	Rv0050	22.1022
54173	3	16	63	1	0	Rv0050	25.0491
54560	0	29	63	1	0	Rv0050	44.057
54635	0	0	0	14	0	Rv0050	47.7407
54703	0	72	0	0	0	Rv0050	51.0806
54759	2	7	211	27	1	Rv0050	53.831
54869	38	85	0	0	0	Rv0050	59.2338
55085	0	59	94	2	0	Rv0050	69.8428
55288	1	0	1	0	0	Rv0050	79.8134
55523	0	0	0	1	0	Rv0050	91.3556
55560	0	62	9	25	104	Rv0050	93.1729
55612	3	37	0	6	1	Rv0050	95.7269
55642	31	0	0	1	0	Rv0050	97.2004
55796	0	72	11	0	95	Rv0051	5.9453
56008	48	62	1	2	0	Rv0051	18.5493
56011	33	40	0	0	0	Rv0051	18.7277
56044	15	0	0	0	0	Rv0051	20.6897
56057	0	10	0	158	0	Rv0051	21.4625
56080	0	93	0	1	0	Rv0051	22.83
56131	150	222	23	52	107	Rv0051	25.8621
56155	0	0	71	0	0	Rv0051	27.2889
56157	0	99	39	1	0	Rv0051	27.4078
56185	164	281	211	50	62	Rv0051	29.0725
56191	110	0	0	0	0	Rv0051	29.4293
56218	73	51	0	28	0	Rv0051	31.0345
56402	4	25	8	0	0	Rv0051	41.9738
56539	17	17	0	0	0	Rv0051	50.1189
56716	25	2	10	0	0	Rv0051	60.6421
56822	0	0	9	0	0	Rv0051	66.9441
57043	100	21	0	0	1	Rv0051	80.0832
57046	350	265	133	181	531	Rv0051	80.2616
57050	415	737	470	302	220	Rv0051	80.4994
57052	0	0	1	0	0	Rv0051	80.6183
57157	65	5	19	0	0	Rv0051	86.8609
57278	0	27	0	24	0	Rv0051	94.0547
57392	0	0	0	0	25	IG
57510	28	88	48	84	0	Rv0052	17.762
57615	18	9	73	64	162	Rv0052	36.4121
57702	0	117	32	0	0	Rv0052	51.865
57734	155	272	94	46	35	Rv0052	57.5488
57878	270	272	9	23	2	Rv0052	83.1261
57956	133	194	87	148	111	Rv0052	96.9805
58049	55	0	105	241	110	IG
58105	0	48	13	17	2	IG
58480	1	0	7	1	0	Rv0053	99.3103
58522	0	0	21	34	0	IG
58526	7	56	137	86	0	IG
59358	0	54	0	0	0	Rv0055	92.9134
59405	191	327	47	43	1	IG
59481	5	0	8	0	0	Rv0056	15.7205
59489	0	97	0	6	0	Rv0056	17.4672
59584	22	15	0	0	0	Rv0056	38.2096
59593	13	5	69	0	1	Rv0056	40.1747
59839	0	110	0	0	0	Rv0056	93.8865
59865	95	45	10	23	92	Rv0056	99.5633
59986	78	251	85	12	280	Rv0057	17.2745
60126	14	93	17	106	0	Rv0057	44.1459
60135	87	0	116	4	206	Rv0057	45.8733
60162	0	15	57	6	1	Rv0057	51.0557
60256	124	145	164	128	156	Rv0057	69.0979
60273	53	49	0	1	0	Rv0057	72.3608
60334	10	59	3	3	10	Rv0057	84.0691
63194	46	71	0	36	107	IG
63212	0	79	115	0	10	Rv0059	1.7341
63377	525	911	186	310	264	Rv0059	25.578
63379	179	464	183	88	298	Rv0059	25.8671
63431	0	2	8	0	4	Rv0059	33.3815
63467	10	88	52	47	0	Rv0059	38.5838
63494	8	86	92	216	161	Rv0059	42.4855
63501	1	44	6	87	1	Rv0059	43.4971
63576	273	114	84	64	9	Rv0059	54.3353
63626	0	161	61	16	2	Rv0059	61.5607
63756	120	0	0	0	0	Rv0059	80.3468
63758	3	0	182	0	0	Rv0059	80.6358
63788	0	0	0	13	0	Rv0059	84.9711
63800	48	130	127	0	1	Rv0059	86.7052
63802	121	86	223	54	2	Rv0059	86.9942
63863	172	106	111	178	155	Rv0059	95.8092
63884	81	145	180	9	92	Rv0059	98.8439
63887	256	494	113	40	131	Rv0059	99.2775
63890	64	124	107	4	0	Rv0059	99.711
63908	0	122	66	122	109	IG
64955	126	126	88	108	0	Rv0060	98.8658
64986	49	0	23	3	1	IG
65109	106	465	98	42	82	Rv0061	27.7647
65169	66	55	180	8	175	Rv0061	41.8824
65226	2	27	158	12	71	Rv0061	55.2941
65315	0	0	34	1	39	Rv0061	76.2353
65434	60	191	0	132	200	IG
65500	117	110	37	245	6	IG
65549	73	437	75	43	20	IG
65551	87	118	49	57	14	IG
65666	0	83	89	54	31	Rv0062	9.98249
65692	205	318	90	129	78	Rv0062	12.2592
65715	291	218	118	46	147	Rv0062	14.2732
65758	0	12	6	0	60	Rv0062	18.0385
65840	26	173	135	16	0	Rv0062	25.2189
65987	60	260	174	3	28	Rv0062	38.0911
66035	187	218	33	3	226	Rv0062	42.2942
66061	8	73	42	38	3	Rv0062	44.5709
66065	258	377	125	135	341	Rv0062	44.9212
66098	21	46	0	0	0	Rv0062	47.8109
66233	5	0	0	0	0	Rv0062	59.6322
66275	0	145	87	142	12	Rv0062	63.31
66364	0	3	0	0	0	Rv0062	71.1033
66386	8	67	0	60	0	Rv0062	73.0298
66410	0	36	0	0	0	Rv0062	75.1313
66449	54	86	0	20	0	Rv0062	78.5464
66511	33	119	36	0	0	Rv0062	83.9755
66578	22	195	145	6	234	Rv0062	89.8424
66659	174	150	69	95	348	Rv0062	96.9352
66787	0	26	0	0	0	IG
67071	162	107	16	42	1	Rv0063	10.2849
67127	160	289	31	63	122	Rv0063	14.1765
67247	120	331	34	10	284	Rv0063	22.5156
67290	0	44	31	48	0	Rv0063	25.5038
67299	141	75	94	188	54	Rv0063	26.1293
67316	9	29	32	51	0	Rv0063	27.3106
67364	11	141	19	17	252	Rv0063	30.6463
67898	73	93	42	39	36	Rv0063	67.7554
67916	626	62	3673	4830	8858	Rv0063	69.0063
67955	0	201	53	67	1	Rv0063	71.7165
68150	305	556	152	165	326	Rv0063	85.2675
68185	0	536	55	86	154	Rv0063	87.6998
68222	0	26	0	0	0	Rv0063	90.271
68237	152	95	16	0	0	Rv0063	91.3134
68246	233	289	144	11	4	Rv0063	91.9388
68256	171	308	53	224	151	Rv0063	92.6338
68276	1	14	0	0	0	Rv0063	94.0236
68310	29	27	0	0	12	Rv0063	96.3864
68321	132	45	209	54	32	Rv0063	97.1508
68360	173	359	176	18	81	Rv0063	99.861
68377	1046	971	623	374	344	IG
68380	55	567	343	142	547	IG
68387	17	70	0	0	0	IG
68594	0	0	0	5	0	IG
68608	15	31	0	0	0	IG
68737	0	50	117	21	1	Rv0064	3.98095
68792	206	176	115	64	0	Rv0064	5.85233
68861	0	107	4	17	3	Rv0064	8.20007
68894	103	14	4	60	1	Rv0064	9.3229
69044	0	107	1	0	0	Rv0064	14.4267
69190	53	142	185	44	31	Rv0064	19.3944
69281	132	180	3	70	0	Rv0064	22.4906
69301	0	0	4	0	0	Rv0064	23.1711
69339	41	368	27	270	241	Rv0064	24.4641
69367	24	109	121	13	110	Rv0064	25.4168
69422	0	1	0	0	0	Rv0064	27.2882
69589	26	0	10	101	50	Rv0064	32.9704
69591	52	62	114	60	151	Rv0064	33.0384
69657	129	103	286	123	101	Rv0064	35.2841
69661	12	0	0	0	0	Rv0064	35.4202
69744	5	51	56	75	2	Rv0064	38.2443
69792	72	43	69	11	1	Rv0064	39.8775
69850	111	46	56	32	11	Rv0064	41.851
69928	0	0	0	9	0	Rv0064	44.5049
69999	0	1	0	0	0	Rv0064	46.9207
70030	204	662	81	264	91	Rv0064	47.9755
70099	0	9	0	0	0	Rv0064	50.3232
70102	0	0	3	25	1	Rv0064	50.4253
70177	0	38	52	0	0	Rv0064	52.9772
70198	184	114	15	22	0	Rv0064	53.6917
70204	37	9	16	18	125	Rv0064	53.8959
70206	0	19	0	0	0	Rv0064	53.9639
70453	1	144	81	22	66	Rv0064	62.3682
70459	0	62	0	0	0	Rv0064	62.5723
70534	21	115	42	140	0	Rv0064	65.1242
70542	0	0	2	0	0	Rv0064	65.3964
70570	47	53	10	105	1	Rv0064	66.3491
70744	170	193	111	314	81	Rv0064	72.2695
70843	1	4	1	1	0	Rv0064	75.638
70909	4	64	0	1	53	Rv0064	77.8836
70933	0	0	2	0	0	Rv0064	78.7002
70963	0	1	0	0	0	Rv0064	79.721
71098	0	1	0	115	10	Rv0064	84.3144
71143	41	207	1	145	2	Rv0064	85.8455
71158	1	26	38	5	0	Rv0064	86.3559
71266	0	0	1	0	0	Rv0064	90.0306
71300	12	45	33	40	137	Rv0064	91.1875
71399	2	0	0	0	0	Rv0064	94.556
71557	0	55	6	0	0	Rv0064	99.9319
71571	20	1	0	0	0	IG
71588	12	49	53	44	263	IG
71594	0	196	0	60	64	IG
71637	120	1	0	54	0	IG
71679	412	986	314	529	345	IG
71681	148	529	135	359	382	IG
71834	42	1	0	18	0	Rv0065	3.2419
71922	0	59	103	155	17	Rv0065	25.187
72031	0	1	24	0	37	Rv0065	52.3691
72076	246	246	47	236	461	Rv0065	63.591
72109	0	48	0	0	0	Rv0065	71.8204
74045	0	12	0	0	0	Rv0066c	20.8315
74572	0	6	0	0	0	IG
74696	0	18	0	0	53	Rv0067c	88.225
74908	0	0	0	57	1	Rv0067c	50.9666
75049	0	25	0	0	0	Rv0067c	26.1863
75103	0	17	0	0	0	Rv0067c	16.696
75189	133	231	180	62	127	Rv0067c	1.58172
75203	0	0	0	0	37	IG
75275	0	155	2	0	0	IG
75286	287	109	1	0	0	IG
75500	7	19	63	9	53	Rv0068	21.8441
75613	737	367	959	510	413	Rv0068	34.2481
75615	0	1	1	38	0	Rv0068	34.4676
75826	0	2	0	39	91	Rv0068	57.629
75862	48	28	5	2	57	Rv0068	61.5807
75983	11	30	16	21	29	Rv0068	74.8628
76069	41	0	0	0	1	Rv0068	84.303
76097	12	146	2	40	47	Rv0068	87.3765
76198	0	25	8	99	232	Rv0068	98.4632
76298	7	87	61	9	0	Rv0069c	95.5957
76715	0	14	0	0	0	Rv0069c	65.4874
76727	0	2	9	0	0	Rv0069c	64.6209
76889	108	12	18	0	0	Rv0069c	52.9242
77108	0	56	74	11	0	Rv0069c	37.1119
77192	0	0	0	1	0	Rv0069c	31.0469
77385	1808	494	17188	48770	102013	Rv0069c	17.1119
77530	1	8	0	0	0	Rv0069c	6.6426
77641	119	0	0	0	0	Rv0070c	98.2772
77925	0	0	0	14	0	Rv0070c	76.0376
77955	3	35	0	0	95	Rv0070c	73.6883
78293	0	8	0	0	0	Rv0070c	47.22
78364	0	0	149	28	0	Rv0070c	41.6601
78442	120	182	57	145	1	Rv0070c	35.5521
78463	19	28	0	4	0	Rv0070c	33.9076
78478	0	48	94	1	80	Rv0070c	32.733
78567	0	0	0	66	33	Rv0070c	25.7635
78628	87	0	35	1	46	Rv0070c	20.9867
78703	0	141	0	0	29	Rv0070c	15.1135
78706	0	105	13	0	0	Rv0070c	14.8786
78733	68	294	77	176	44	Rv0070c	12.7643
78784	298	525	327	168	234	Rv0070c	8.77056
79152	8	106	61	0	3	IG
79256	71	84	57	28	185	IG
79325	264	220	483	138	305	IG
79365	0	0	131	1	55	IG
79398	218	361	143	103	42	IG
79427	43	5	62	2	82	IG
79474	0	0	0	10	0	IG
79724	207	27	35	0	16	Rv0071	33.6634
79787	268	709	673	494	105	Rv0071	42.5743
79825	253	200	113	108	53	Rv0071	47.9491
79894	28	31	38	14	2	Rv0071	57.7086
79917	986	481	740	603	1058	Rv0071	60.9618
80115	0	0	0	1	0	Rv0071	88.9675
80228	0	261	24	25	52	IG
80352	21	111	225	76	3	IG
80426	0	59	61	0	125	IG
80521	392	266	57	185	38	IG
80612	145	215	16	4	0	IG
80787	141	331	163	100	60	Rv0072	15.5386
80832	37	1	200	0	0	Rv0072	19.8284
81165	38	54	0	44	26	Rv0072	51.5729
81179	3	170	3	9	0	Rv0072	52.9075
81196	0	25	55	0	0	Rv0072	54.5281
81216	448	953	575	233	1095	Rv0072	56.4347
81220	329	455	189	197	194	Rv0072	56.816
81245	0	30	35	34	88	Rv0072	59.1992
81374	110	199	137	59	344	Rv0072	71.4967
81396	55	128	49	38	0	Rv0072	73.5939
81445	0	12	0	0	0	Rv0072	78.265
81462	0	8	0	8	39	Rv0072	79.8856
81566	121	253	93	23	1	Rv0072	89.7998
81671	0	0	94	89	0	Rv0072	99.8093
81712	200	470	285	166	253	Rv0073	3.62903
81715	803	820	412	231	39	Rv0073	3.93145
81727	74	209	241	256	83	Rv0073	5.14113
81735	19	119	60	0	0	Rv0073	5.94758
81896	120	286	28	114	148	Rv0073	22.1774
81919	25	221	0	30	0	Rv0073	24.496
81927	75	393	281	22	35	Rv0073	25.3024
82004	76	108	0	16	0	Rv0073	33.0645
82038	69	75	38	29	0	Rv0073	36.4919
82361	59	98	172	29	8	Rv0073	69.0524
82417	10	125	189	84	78	Rv0073	74.6976
82504	0	0	0	33	0	Rv0073	83.4677
82517	112	121	23	47	0	Rv0073	84.7782
82585	0	48	10	0	0	Rv0073	91.6331
82587	14	78	5	26	0	Rv0073	91.8347
82666	200	241	34	0	13	Rv0073	99.7984
82686	79	142	0	5	0	IG
82765	30	0	39	33	0	Rv0074	1.37652
82826	0	0	3	0	0	Rv0074	6.31579
82912	0	0	0	4	0	Rv0074	13.2794
82996	87	259	19	0	0	Rv0074	20.081
83114	33	63	57	1	147	Rv0074	29.6356
83141	0	0	0	21	75	Rv0074	31.8219
83326	2	8	49	148	19	Rv0074	46.8016
83357	0	5	0	0	10	Rv0074	49.3117
83403	93	239	162	116	1	Rv0074	53.0364
83566	52	34	32	33	1	Rv0074	66.2348
83738	33	290	3	124	173	Rv0074	80.1619
83846	0	1	0	18	0	Rv0074	88.9069
83940	0	0	45	0	0	Rv0074	96.5182
83946	0	140	0	23	1	Rv0074	97.004
83966	53	122	69	39	66	Rv0074	98.6235
83981	301	77	2	44	103	Rv0074	99.8381
83992	255	475	236	327	541	IG
84065	9	12	19	2	379	Rv0075	5.88737
84081	169	171	413	34	274	Rv0075	7.25256
84173	0	0	5	0	0	Rv0075	15.1024
84233	0	30	0	0	0	Rv0075	20.2218
84353	132	215	268	146	140	Rv0075	30.4608
84434	185	476	21	139	7	Rv0075	37.372
84493	310	198	293	20	74	Rv0075	42.4061
84508	0	3	112	22	195	Rv0075	43.686
84543	8	252	24	43	45	Rv0075	46.6724
84617	36	18	41	64	8	Rv0075	52.9863
84742	0	30	0	0	0	Rv0075	63.6519
84811	0	0	0	13	0	Rv0075	69.5392
84833	82	240	189	153	126	Rv0075	71.4164
84872	352	367	165	210	193	Rv0075	74.744
84918	33	57	19	1	45	Rv0075	78.6689
84930	0	23	0	16	1	Rv0075	79.6928
84952	68	161	160	62	84	Rv0075	81.57
84956	218	222	134	125	317	Rv0075	81.9113
85010	211	148	15	210	330	Rv0075	86.5188
85113	0	50	0	0	0	Rv0075	95.3072
85135	62	25	0	6	0	Rv0075	97.1843
85166	42	38	0	3	17	Rv0075	99.8294
85178	134	150	124	43	40	IG
85223	147	176	95	159	3	Rv0076c	89.7172
85276	33	24	56	12	385	Rv0076c	76.0925
85300	0	92	3	2	0	Rv0076c	69.9229
85575	136	583	74	177	187	IG
85637	105	133	130	8	454	Rv0077c	99.8795
85720	0	0	40	4	0	Rv0077c	89.8795
85976	24	13	0	13	0	Rv0077c	59.0361
86103	249	127	129	79	103	Rv0077c	43.7349
86135	4	16	0	14	67	Rv0077c	39.8795
86272	5	49	77	5	0	Rv0077c	23.3735
86280	92	62	31	51	2	Rv0077c	22.4096
86359	14	155	14	61	73	Rv0077c	12.8916
86378	113	57	4	7	0	Rv0077c	10.6024
86429	309	375	336	170	199	Rv0077c	4.45783
86436	20	49	0	0	0	Rv0077c	3.61446
86448	99	451	84	22	176	Rv0077c	2.16867
86621	11	4	0	0	0	Rv0078	15.3719
86681	0	0	0	2	66	Rv0078	25.2893
86709	70	33	0	0	10	Rv0078	29.9174
87124	0	3	0	0	0	Rv0078	98.5124
87131	18	9	62	187	71	Rv0078	99.6694
87288	215	35	92	9	13	Rv0078A	86.5093
87309	0	11	0	3	0	Rv0078A	82.968
87343	25	1	19	73	0	Rv0078A	77.2344
87433	0	6	0	19	0	Rv0078A	62.0573
87586	0	136	0	0	0	Rv0078A	36.2563
87605	286	271	0	107	162	Rv0078A	33.0523
87615	96	65	182	38	0	Rv0078A	31.3659
87631	121	128	0	93	0	Rv0078A	28.6678
87774	66	44	92	38	3	Rv0078A	4.55312
87875	33	214	0	32	104	IG
87955	349	252	11	48	129	IG
88015	0	70	0	0	0	IG
88076	0	19	0	0	0	IG
88232	544	524	241	340	797	Rv0079	3.41048
88280	36	14	73	13	311	Rv0079	9.257
88427	0	5	5	3	0	Rv0079	27.162
88439	0	18	0	69	0	Rv0079	28.6236
88604	14	35	5	0	1	Rv0079	48.7211
88631	139	126	258	6	2	Rv0079	52.0097
88665	0	133	4	10	0	Rv0079	56.151
88681	306	783	249	202	62	Rv0079	58.0999
88732	71	65	1	104	1	Rv0079	64.3118
88778	764	734	487	432	775	Rv0079	69.9147
88954	63	208	90	88	1	Rv0079	91.352
88963	0	0	27	35	0	Rv0079	92.4482
89271	64	277	128	26	166	Rv0080	54.3668
89370	0	0	0	23	0	Rv0080	75.9825
89383	520	765	339	777	397	Rv0080	78.821
89471	0	15	1	35	2	Rv0080	98.0349
89549	0	186	55	41	0	IG
89593	64	179	109	7	126	Rv0081	5.23256
89747	251	302	227	90	5	Rv0081	50
89797	183	516	248	126	255	Rv0081	64.5349
89885	134	41	13	207	3	Rv0081	90.1163
89917	82	270	31	52	12	Rv0081	99.4186
90101	216	45	0	29	148	Rv0082	36.952
90240	230	114	0	35	4	Rv0082	65.9708
90290	111	245	109	82	117	Rv0082	76.4092
90321	7	63	222	115	53	Rv0082	82.881
90497	173	677	30	66	3	Rv0083	5.04683
90607	100	182	98	109	124	Rv0083	10.77
90619	0	53	4	44	1	Rv0083	11.3944
90811	13	137	0	114	1	Rv0083	21.384
90935	29	110	89	42	3	Rv0083	27.8356
90939	14	230	99	80	1	Rv0083	28.0437
91072	4	201	175	48	0	Rv0083	34.9636
91165	137	139	170	97	7	Rv0083	39.8023
91291	0	0	36	8	0	Rv0083	46.358
91353	1	20	13	43	0	Rv0083	49.5838
92035	254	324	165	62	184	Rv0083	85.0676
92134	97	368	51	30	44	Rv0083	90.2185
92136	0	43	10	8	45	Rv0083	90.3226
92155	131	14	0	0	0	Rv0083	91.3111
92194	0	73	35	3	0	Rv0083	93.3403
92196	181	370	27	34	235	Rv0083	93.4443
92269	0	0	0	13	0	Rv0083	97.2425
92278	25	97	0	1	215	Rv0083	97.7107
92294	103	72	45	4	0	Rv0083	98.5432
92334	0	117	0	18	0	Rv0084	0.631579
92338	223	193	14	50	24	Rv0084	1.05263
92393	0	7	0	0	82	Rv0084	6.84211
92407	0	22	0	0	0	Rv0084	8.31579
92638	0	17	0	0	0	Rv0084	32.6316
92816	150	302	92	87	120	Rv0084	51.3684
92857	40	126	35	38	211	Rv0084	55.6842
92973	189	55	1	1	25	Rv0084	67.8947
93294	1	48	74	52	2	Rv0085	0.755287
93773	84	140	63	2	51	Rv0085	73.1118
94215	42	13	0	6	52	Rv0086	18.0082
94244	0	0	1	109	0	Rv0086	19.9864
94256	0	14	0	0	0	Rv0086	20.8049
94269	6	34	0	7	18	Rv0086	21.6917
94428	97	45	153	4	0	Rv0086	32.5375
94485	11	79	18	0	0	Rv0086	36.4256
94564	0	20	66	10	1	Rv0086	41.8145
94776	0	28	56	2	1	Rv0086	56.2756
94872	0	0	0	14	21	Rv0086	62.824
95042	0	58	0	0	0	Rv0086	74.4202
95410	7	0	37	5	0	Rv0086	99.5225
95463	0	0	0	5	0	Rv0087	3.31529
95594	0	42	0	0	0	Rv0087	12.1786
96143	0	32	0	0	0	Rv0087	49.3234
96392	38	13	0	0	0	Rv0087	66.1705
96458	2	100	33	10	0	Rv0087	70.636
96513	136	108	0	61	0	Rv0087	74.3572
96642	88	194	83	47	261	Rv0087	83.0853
96647	0	0	13	0	0	Rv0087	83.4235
96655	0	75	0	1	1	Rv0087	83.9648
96980	83	139	164	12	114	Rv0088	7.8635
97071	29	30	87	1	3	Rv0088	21.365
97102	0	1	0	21	0	Rv0088	25.9644
97581	75	47	66	9	183	Rv0088	97.0326
97668	32	0	23	3	0	IG
97688	30	1	0	0	0	IG
97707	67	38	25	40	0	IG
97788	0	75	0	0	0	Rv0089	5.05902
97888	46	3	0	19	7	Rv0089	21.9224
97893	18	64	53	28	3	Rv0089	22.7656
98092	0	43	38	0	5	Rv0089	56.3238
98152	96	139	11	8	1	Rv0089	66.4418
98260	28	125	345	3	188	Rv0089	84.6543
98297	0	0	28	0	0	Rv0089	90.8938
98313	75	310	69	197	2	Rv0089	93.5919
98330	12	34	60	45	0	Rv0089	96.4587
98349	8	71	115	61	60	Rv0089	99.6627
98379	0	43	98	4	118	IG
98396	153	343	1	118	31	IG
98468	225	374	166	206	368	IG
98552	77	47	59	50	1	Rv0090	9.35065
98613	274	122	104	116	80	Rv0090	17.2727
98692	0	0	7	0	15	Rv0090	27.5325
98709	0	116	66	30	0	Rv0090	29.7403
98818	28	64	22	1	50	Rv0090	43.8961
98963	127	201	43	120	283	Rv0090	62.7273
99023	3	207	0	12	0	Rv0090	70.5195
99137	48	128	30	43	1	Rv0090	85.3247
99188	4	72	49	68	0	Rv0090	91.9481
99322	19	186	14	5	53	IG
99343	2	45	0	0	0	IG
99444	24	70	0	0	0	IG
99546	0	0	5	0	0	IG
99732	119	86	207	0	350	Rv0091	6.25815
99791	0	118	0	0	0	Rv0091	13.9505
99848	41	26	128	39	32	Rv0091	21.382
99940	554	1185	512	224	30	Rv0091	33.3768
100020	109	23	117	18	6	Rv0091	43.807
100176	157	347	143	78	227	Rv0091	64.146
100179	363	316	90	156	5	Rv0091	64.5372
100206	94	76	34	46	2	Rv0091	68.0574
100256	0	0	23	0	0	Rv0091	74.5763
100459	0	12	0	52	0	IG
100505	8	131	133	99	0	IG
100517	772	854	369	177	81	IG
100629	55	53	43	3	40	Rv0092	2.01313
100805	115	124	31	1	2	Rv0092	9.71554
100983	33	207	97	29	156	Rv0092	17.5055
101082	345	147	150	37	47	Rv0092	21.8381
101095	0	48	22	0	0	Rv0092	22.407
101123	147	81	1	11	68	Rv0092	23.6324
101166	33	76	5	12	0	Rv0092	25.5142
101194	153	141	75	99	0	Rv0092	26.7396
101198	36	1	1	0	0	Rv0092	26.9147
101246	0	17	0	0	0	Rv0092	29.0153
101319	200	313	3	0	20	Rv0092	32.2101
101409	85	373	20	150	230	Rv0092	36.1488
101643	106	304	86	76	27	Rv0092	46.3895
101686	19	47	46	1	0	Rv0092	48.2713
101697	0	0	1	0	0	Rv0092	48.7527
101715	49	10	12	0	1	Rv0092	49.5405
101850	126	12	3	1	0	Rv0092	55.4486
101864	4	16	13	2	4	Rv0092	56.0613
102231	0	0	0	5	38	Rv0092	72.1225
102385	109	0	0	0	2	Rv0092	78.8621
102456	40	75	35	21	0	Rv0092	81.9694
102531	223	360	265	171	47	Rv0092	85.2516
102612	4	28	92	0	22	Rv0092	88.7965
102683	33	126	21	39	10	Rv0092	91.9037
103041	6	29	0	0	36	Rv0093c	73.3491
103106	0	1	2	41	0	Rv0093c	65.684
103214	15	0	0	0	0	Rv0093c	52.9481
103405	0	0	0	23	1	Rv0093c	30.4245
103534	44	152	2	98	3	Rv0093c	15.2123
103630	211	57	31	93	140	Rv0093c	3.89151
103809	28	40	2	0	0	Rv0094c	89.6118
103957	21	10	39	10	40	Rv0094c	74.0818
104034	10	27	18	3	7	Rv0094c	66.0021
104050	8	120	88	85	10	Rv0094c	64.3232
104092	42	43	36	56	12	Rv0094c	59.9161
104113	39	160	125	44	76	Rv0094c	57.7125
104157	19	102	50	47	17	Rv0094c	53.0955
104424	87	61	6	15	99	Rv0094c	25.0787
104464	0	47	3	0	0	Rv0094c	20.8814
104472	10	30	31	2	29	Rv0094c	20.042
104491	141	124	104	93	128	Rv0094c	18.0483
104562	84	67	31	8	10	Rv0094c	10.5981
104587	22	51	2	7	47	Rv0094c	7.97482
104611	49	71	54	3	56	Rv0094c	5.45645
104806	28	10	14	44	79	Rv0095c	99.7561
105089	4	0	0	0	0	Rv0095c	30.7317
105188	259	159	166	135	213	Rv0095c	6.58537
105198	113	19	12	0	0	Rv0095c	4.14634
105208	0	0	53	3	0	Rv0095c	1.70732
105259	126	69	37	0	49	IG
105288	13	132	0	6	33	IG
105319	0	0	9	23	10	IG
105329	137	196	64	307	91	Rv0096	0.359454
105331	48	209	181	43	254	Rv0096	0.503235
105416	477	1060	281	554	731	Rv0096	6.61395
105426	71	232	54	43	1	Rv0096	7.33285
105507	0	38	47	23	1	Rv0096	13.156
105528	0	106	0	0	0	Rv0096	14.6657
105586	0	0	0	4	0	Rv0096	18.8354
105603	0	4	0	0	71	Rv0096	20.0575
105732	82	176	22	34	204	Rv0096	29.3314
105774	0	1	44	4	0	Rv0096	32.3508
105808	1	29	23	2	42	Rv0096	34.7951
105877	62	139	1	35	23	Rv0096	39.7556
105933	0	10	0	0	0	Rv0096	43.7815
106017	0	61	194	2	2	Rv0096	49.8203
106032	0	9	0	0	0	Rv0096	50.8986
106038	139	109	1	257	0	Rv0096	51.33
106041	15	63	33	71	1	Rv0096	51.5457
106050	0	0	0	34	0	Rv0096	52.1927
106105	0	0	4	0	0	Rv0096	56.1467
106154	0	0	0	5	0	Rv0096	59.6693
106323	233	388	178	113	341	Rv0096	71.8188
106355	9	100	31	77	0	Rv0096	74.1193
106367	0	0	0	1	0	Rv0096	74.982
106483	38	147	1	16	0	Rv0096	83.3214
106491	0	119	39	5	0	Rv0096	83.8965
106535	31	0	35	0	0	Rv0096	87.0597
106667	447	860	282	330	240	Rv0096	96.5492
106688	0	0	10	19	77	Rv0096	98.059
106742	400	73	0	43	1	Rv0097	0.920598
106805	0	0	0	28	0	Rv0097	8.17031
106807	41	0	1	7	0	Rv0097	8.40046
106836	0	47	0	0	0	Rv0097	11.7376
106858	83	0	1	0	0	Rv0097	14.2693
106926	54	0	4	3	363	Rv0097	22.0944
106941	138	71	198	62	0	Rv0097	23.8205
107031	72	38	9	0	0	Rv0097	34.1772
107033	0	0	0	11	0	Rv0097	34.4074
107106	302	155	58	30	20	Rv0097	42.8078
107245	0	166	56	17	4	Rv0097	58.8032
107288	1	18	0	10	2	Rv0097	63.7514
107328	53	74	4	69	0	Rv0097	68.3544
107436	0	8	1	3	0	Rv0097	80.7825
107452	130	152	19	6	89	Rv0097	82.6237
107456	459	881	211	357	259	Rv0097	83.084
107466	0	124	0	0	0	Rv0097	84.2348
107592	0	0	0	64	11	Rv0097	98.7342
107717	0	19	199	0	0	Rv0098	21.2341
107735	29	57	61	0	78	Rv0098	24.5009
107795	7	41	1	0	0	Rv0098	35.3902
107797	0	0	3	0	0	Rv0098	35.7532
107858	88	19	176	37	19	Rv0098	46.824
107927	0	109	97	0	0	Rv0098	59.3466
107947	0	40	35	0	0	Rv0098	62.9764
108059	0	4	0	50	0	Rv0098	83.3031
108179	0	0	33	28	0	Rv0099	1.418
108356	53	86	126	25	1	Rv0099	12.3305
108393	0	0	0	0	13	Rv0099	14.6116
108850	121	101	8	89	0	Rv0099	42.7867
108854	124	37	123	34	175	Rv0099	43.0333
108952	0	102	6	93	5	Rv0099	49.0752
108976	0	0	18	0	0	Rv0099	50.5549
109197	0	11	0	0	0	Rv0099	64.18
109215	0	130	126	0	52	Rv0099	65.2898
109285	0	124	0	4	0	Rv0099	69.6054
109292	58	86	16	24	0	Rv0099	70.037
109317	0	16	0	0	0	Rv0099	71.5783
109410	39	42	8	15	74	Rv0099	77.312
109521	18	56	0	176	35	Rv0099	84.1554
109822	182	94	169	36	0	Rv0100	16.5254
109916	121	0	0	23	2	Rv0100	56.3559
110076	2	0	27	18	0	Rv0101	0.994959
110149	26	92	10	0	45	Rv0101	1.96339
110315	368	281	73	83	76	Rv0101	4.16556
110340	0	177	141	138	105	Rv0101	4.49721
110711	1	12	0	0	0	Rv0101	9.41894
110916	162	93	21	23	1	Rv0101	12.1385
111148	41	65	27	77	52	Rv0101	15.2162
111405	0	32	0	0	7	Rv0101	18.6256
111528	57	157	52	46	0	Rv0101	20.2574
111726	0	0	0	1	92	Rv0101	22.8841
112087	0	18	0	0	0	Rv0101	27.6731
112112	0	42	0	0	0	Rv0101	28.0048
112173	8	53	0	0	0	Rv0101	28.814
112273	0	22	0	0	0	Rv0101	30.1406
112513	404	129	54	358	0	Rv0101	33.3245
112906	94	0	73	1	0	Rv0101	38.5381
112922	332	1066	286	175	502	Rv0101	38.7503
112926	2	147	36	24	28	Rv0101	38.8034
113033	69	21	0	1	0	Rv0101	40.2229
113095	0	47	0	0	0	Rv0101	41.0454
113113	111	135	74	0	3	Rv0101	41.2842
113133	2	75	25	26	80	Rv0101	41.5495
113166	91	6	20	1	0	Rv0101	41.9873
113227	0	2	0	0	0	Rv0101	42.7965
113462	0	93	0	3	19	Rv0101	45.914
113517	51	293	11	21	98	Rv0101	46.6437
113571	178	178	53	120	98	Rv0101	47.36
113580	47	52	150	10	38	Rv0101	47.4794
113652	0	0	0	20	0	Rv0101	48.4346
113675	14	4	21	0	45	Rv0101	48.7397
113827	107	191	27	12	0	Rv0101	50.7562
113924	41	6	2	0	0	Rv0101	52.043
114049	64	136	118	79	2	Rv0101	53.7012
114285	0	77	124	78	15	Rv0101	56.8321
114326	142	60	2647	7263	14233	Rv0101	57.376
114512	0	66	0	0	0	Rv0101	59.8435
114558	323	296	183	122	184	Rv0101	60.4537
114705	185	241	130	105	192	Rv0101	62.4038
114850	6	0	1	0	0	Rv0101	64.3274
114903	72	257	88	72	99	Rv0101	65.0305
114912	136	279	124	68	30	Rv0101	65.1499
114926	11	1	16	66	4	Rv0101	65.3356
115035	45	64	0	47	182	Rv0101	66.7816
115078	196	0	26	0	1	Rv0101	67.3521
115297	155	185	23	83	304	Rv0101	70.2574
115418	4	64	25	0	0	Rv0101	71.8626
115461	344	687	193	287	324	Rv0101	72.433
115491	0	22	0	0	0	Rv0101	72.831
115563	493	329	217	131	45	Rv0101	73.7862
115650	137	117	13	76	3	Rv0101	74.9403
115702	0	19	0	0	0	Rv0101	75.6301
115717	198	182	51	214	155	Rv0101	75.8291
115753	204	26	10	0	2	Rv0101	76.3067
115761	0	43	0	43	0	Rv0101	76.4128
115816	92	19	71	92	0	Rv0101	77.1425
115858	32	8	7	14	0	Rv0101	77.6997
115926	0	0	0	6	0	Rv0101	78.6018
115934	187	168	2	59	3	Rv0101	78.7079
116098	74	40	10	76	0	Rv0101	80.8835
116152	36	17	45	51	122	Rv0101	81.5999
116320	22	80	32	13	0	Rv0101	83.8286
116364	5	0	23	30	0	Rv0101	84.4123
116733	249	408	233	252	170	Rv0101	89.3075
116803	51	78	0	1	0	Rv0101	90.2361
116955	6	24	35	11	0	Rv0101	92.2526
117039	2	35	0	0	70	Rv0101	93.3669
117168	0	11	0	133	1	Rv0101	95.0783
117213	270	489	229	147	98	Rv0101	95.6752
117504	34	114	8	76	0	Rv0101	99.5357
117517	0	107	11	20	0	Rv0101	99.7081
117537	0	4	0	0	0	Rv0101	99.9735
117622	132	158	262	63	411	IG
117702	0	0	0	23	1	IG
119730	0	0	0	0	59	IG
119748	84	9	1	18	0	IG
120045	83	194	31	77	57	Rv0103c	94.2427
120121	2	147	12	0	0	Rv0103c	90.8769
120256	553	387	169	415	680	Rv0103c	84.8981
120310	0	34	0	35	0	Rv0103c	82.5066
120410	1	0	0	0	0	Rv0103c	78.0779
120626	49	24	48	116	227	Rv0103c	68.512
120791	0	30	0	3	0	Rv0103c	61.2046
120892	24	34	92	53	0	Rv0103c	56.7316
120902	59	40	169	17	26	Rv0103c	56.2888
120940	325	429	43	142	192	Rv0103c	54.6058
120989	0	127	0	85	2	Rv0103c	52.4358
121251	0	140	0	0	0	Rv0103c	40.8326
121291	42	34	20	169	25	Rv0103c	39.0611
121391	61	77	48	44	32	Rv0103c	34.6324
121397	22	85	58	194	93	Rv0103c	34.3667
121442	0	22	11	44	0	Rv0103c	32.3738
121500	105	12	80	93	101	Rv0103c	29.8051
121548	64	342	110	144	66	Rv0103c	27.6794
121766	367	941	563	141	228	Rv0103c	18.0248
121770	279	156	93	40	4	Rv0103c	17.8477
121856	154	205	223	131	44	Rv0103c	14.039
121916	0	81	0	0	265	Rv0103c	11.3818
121950	108	166	0	131	4	Rv0103c	9.876
122045	26	58	0	0	0	Rv0103c	5.66873
122104	22	47	106	73	82	Rv0103c	3.0558
122193	0	26	0	0	40	IG
122211	20	182	21	77	0	IG
122220	0	43	0	0	0	IG
122304	58	0	8	0	0	IG
122388	50	13	8	3	42	Rv0104	4.68956
122444	0	0	35	11	0	Rv0104	8.38838
122494	0	0	0	0	167	Rv0104	11.6909
122542	208	303	309	173	169	Rv0104	14.8613
122566	0	37	0	3	0	Rv0104	16.4465
122596	18	447	85	147	114	Rv0104	18.428
122609	131	127	61	20	0	Rv0104	19.2867
122643	144	53	0	12	0	Rv0104	21.5324
122655	11	28	0	0	8	Rv0104	22.325
122696	144	279	33	22	3	Rv0104	25.033
122764	0	47	9	0	7	Rv0104	29.5244
122834	53	821	217	260	33	Rv0104	34.148
122836	39	249	2	38	1	Rv0104	34.2801
122992	54	92	43	129	35	Rv0104	44.5839
123012	39	17	0	25	4	Rv0104	45.9049
123049	269	245	34	40	0	Rv0104	48.3487
123122	0	131	0	61	0	Rv0104	53.1704
123243	0	111	19	0	0	Rv0104	61.1625
123346	165	570	151	415	362	Rv0104	67.9657
123522	75	299	67	61	53	Rv0104	79.5905
123612	184	272	140	274	174	Rv0104	85.535
123772	1	1	125	1	150	Rv0104	96.103
123829	9	96	95	105	3	Rv0104	99.8679
123896	194	337	145	138	354	IG
123906	291	787	85	141	404	IG
123910	351	497	190	168	249	IG
123912	0	0	0	21	0	IG
124145	0	7	0	124	10	Rv0105c	41.9014
124149	179	358	234	246	367	Rv0105c	40.493
124168	0	35	0	0	0	Rv0105c	33.8028
124298	0	89	131	2	0	IG
124379	1	55	35	28	0	Rv0106	0.41806
124603	0	100	9	86	2	Rv0106	19.1472
124786	0	435	0	14	120	Rv0106	34.4482
125015	22	19	0	1	113	Rv0106	53.5953
125021	61	54	2	23	0	Rv0106	54.097
125292	42	18	3	44	19	Rv0106	76.7559
125337	56	0	1	132	71	Rv0106	80.5184
125377	17	193	0	39	0	Rv0106	83.8629
125469	55	164	165	0	42	Rv0106	91.5552
125605	38	2	19	43	130	IG
125620	34	26	115	21	0	IG
125644	52	0	0	0	0	Rv0107c	99.9796
125659	310	115	75	53	226	Rv0107c	99.6733
125666	406	241	263	105	232	Rv0107c	99.5304
125823	0	178	54	68	0	Rv0107c	96.325
126098	179	143	54	46	265	Rv0107c	90.7105
126812	0	0	23	10	0	Rv0107c	76.1331
126829	0	77	3	119	0	Rv0107c	75.786
126963	6	49	11	0	112	Rv0107c	73.0502
127157	0	0	32	0	0	Rv0107c	69.0894
127392	65	419	138	118	219	Rv0107c	64.2915
127503	0	230	37	40	104	Rv0107c	62.0253
127731	1	81	111	8	0	Rv0107c	57.3704
128073	2	10	0	10	0	Rv0107c	50.3879
128109	14	159	0	22	31	Rv0107c	49.6529
128154	75	0	0	0	0	Rv0107c	48.7342
128165	192	273	32	86	139	Rv0107c	48.5096
128305	43	141	12	2	0	Rv0107c	45.6513
128389	0	14	0	10	0	Rv0107c	43.9363
128616	0	16	23	0	68	Rv0107c	39.3018
128697	56	0	31	31	57	Rv0107c	37.648
128777	97	135	126	131	221	Rv0107c	36.0147
128820	0	1	0	0	0	Rv0107c	35.1368
128904	23	74	11	77	46	Rv0107c	33.4218
128983	41	160	0	28	0	Rv0107c	31.8089
129184	0	90	1	2	0	Rv0107c	27.7052
129231	2	105	104	26	3	Rv0107c	26.7456
129321	77	129	15	108	23	Rv0107c	24.9081
129396	39	19	0	16	0	Rv0107c	23.3769
129431	0	0	0	37	0	Rv0107c	22.6623
129496	620	829	745	236	269	Rv0107c	21.3352
129708	0	21	0	0	0	Rv0107c	17.0069
129860	52	0	0	10	4	Rv0107c	13.9036
129888	41	104	172	15	101	Rv0107c	13.332
130019	32	260	24	9	46	Rv0107c	10.6574
130074	211	430	681	249	107	Rv0107c	9.5345
130107	404	411	277	260	525	Rv0107c	8.86076
130353	0	133	4	60	75	Rv0107c	3.8383
130491	117	93	20	123	0	Rv0107c	1.02082
130558	142	31	23	14	0	IG
130564	0	98	0	0	0	IG
130573	4	0	3	3	0	IG
130587	254	211	171	120	74	IG
130616	186	189	40	77	37	IG
130699	504	390	104	93	31	IG
130708	0	0	19	0	28	IG
130929	0	70	2	21	35	Rv0108c	83.7321
131037	261	162	83	178	218	Rv0108c	32.0574
131140	81	7	164	21	5	IG
131149	0	4	0	0	0	IG
131158	5	18	14	77	0	IG
131328	97	119	72	2	80	IG
131341	80	23	23	0	0	IG
131542	0	3	12	1	0	Rv0109	10.7383
131553	0	14	23	0	0	Rv0109	11.4765
131565	0	47	34	43	0	Rv0109	12.2819
131740	26	24	1	36	116	Rv0109	24.0268
131929	68	137	125	105	89	Rv0109	36.7114
132047	0	0	0	10	27	Rv0109	44.6309
132077	0	128	0	1	72	Rv0109	46.6443
132276	9	19	0	1	0	Rv0109	60
132392	0	54	0	2	0	Rv0109	67.7852
132529	29	21	3	8	134	Rv0109	76.9799
132563	0	0	0	0	44	Rv0109	79.2617
132638	1	24	36	2	18	Rv0109	84.2953
132752	6	18	9	7	1	Rv0109	91.9463
132838	0	2	0	5	0	Rv0109	97.7181
132870	422	1380	628	348	97	Rv0109	99.8658
132951	118	112	118	77	277	IG
132975	397	808	332	301	254	IG
133002	39	166	32	1	94	IG
133019	366	656	245	101	484	IG
133094	0	7	0	0	0	Rv0110	9.87984
133136	724	847	239	443	244	Rv0110	15.4873
133140	675	792	431	1488	1694	Rv0110	16.0214
133248	29	206	34	17	101	Rv0110	30.4406
133317	337	578	270	365	197	Rv0110	39.6529
133374	251	300	111	280	143	Rv0110	47.263
133410	35	115	160	112	0	Rv0110	52.0694
133427	522	375	68	64	160	Rv0110	54.3391
133430	132	74	82	152	53	Rv0110	54.7397
133629	194	403	185	62	298	Rv0110	81.3084
133635	105	310	19	11	3	Rv0110	82.1095
133833	157	174	97	27	31	IG
133868	0	3	0	0	0	IG
133915	5	41	19	6	0	IG
134017	0	15	61	124	14	Rv0111	3.25717
134056	134	213	215	583	153	Rv0111	5.15314
134089	53	382	465	593	128	Rv0111	6.75741
134305	56	92	35	59	32	Rv0111	17.2581
134359	2	166	58	4	86	Rv0111	19.8833
134393	0	138	0	236	188	Rv0111	21.5362
134400	89	216	143	200	128	Rv0111	21.8765
134431	0	109	85	5	126	Rv0111	23.3836
134466	61	0	18	14	0	Rv0111	25.0851
134469	591	462	790	1317	1421	Rv0111	25.2309
134506	1	10	69	76	39	Rv0111	27.0297
134627	3	65	1	12	0	Rv0111	32.912
134655	42	183	235	283	411	Rv0111	34.2732
134986	12	81	482	387	199	Rv0111	50.3646
134991	56	122	24	96	161	Rv0111	50.6077
135000	0	12	9	0	0	Rv0111	51.0452
135044	153	95	7	48	244	Rv0111	53.1842
135077	10	56	60	168	48	Rv0111	54.7885
135134	0	38	33	0	110	Rv0111	57.5596
135402	51	101	63	131	517	Rv0111	70.5882
135477	0	1	54	9	0	Rv0111	74.2343
135483	55	0	297	175	2	Rv0111	74.526
135604	291	383	724	279	646	Rv0111	80.4084
135635	80	86	130	374	115	Rv0111	81.9154
135660	162	53	76	124	1	Rv0111	83.1308
135676	86	36	17	18	1	Rv0111	83.9086
135738	0	0	0	31	0	Rv0111	86.9227
135774	0	19	0	1	0	Rv0111	88.6728
135820	0	14	6	30	0	Rv0111	90.9091
135824	57	1	30	29	0	Rv0111	91.1035
136005	0	0	1	0	0	Rv0111	99.9028
136100	0	5	69	0	0	IG
136159	172	256	194	51	41	IG
136163	0	58	0	70	0	IG
136212	0	0	0	5	0	IG
136277	0	0	0	0	113	IG
136370	0	81	89	129	1	Rv0112	8.4728
136375	0	15	20	46	0	Rv0112	8.99582
136379	0	42	46	0	0	Rv0112	9.41423
136514	0	0	0	1	0	Rv0112	23.5356
136593	7	0	18	14	3	Rv0112	31.7992
136766	0	3	0	0	0	Rv0112	49.8954
136855	1	6	0	0	0	Rv0112	59.205
136906	0	0	0	2	0	Rv0112	64.5397
136991	188	50	0	0	0	Rv0112	73.431
137123	0	0	14	0	0	Rv0112	87.2385
137281	0	34	0	2	0	IG
137587	0	176	2	0	0	Rv0113	45.4237
137607	0	0	4	1	0	Rv0113	48.8136
137677	154	363	382	28	14	Rv0113	60.678
137681	0	129	0	0	0	Rv0113	61.3559
138022	57	132	11	93	90	Rv0114	14.1608
138026	2	25	1	0	84	Rv0114	14.8601
138083	0	0	0	0	4	Rv0114	24.8252
138100	12	83	159	44	0	Rv0114	27.7972
138170	251	460	95	283	202	Rv0114	40.035
138215	0	16	37	83	0	Rv0114	47.9021
138267	0	2	0	0	0	Rv0114	56.993
138416	0	4	0	9	0	Rv0114	83.042
138511	0	1	38	106	3	Rv0114	99.6503
138582	1	0	0	2	78	Rv0115	5.94828
138611	435	57	0	9	2	Rv0115	8.44828
138616	194	266	143	63	1	Rv0115	8.87931
138630	54	309	337	220	236	Rv0115	10.0862
138636	205	171	74	93	0	Rv0115	10.6034
138765	32	7	90	6	16	Rv0115	21.7241
138797	198	380	226	71	196	Rv0115	24.4828
138927	0	2	8	42	0	Rv0115	35.6897
138999	0	107	24	95	0	Rv0115	41.8966
139119	46	28	0	4	55	Rv0115	52.2414
139267	0	14	25	0	0	Rv0115	65
139356	0	7	15	3	0	Rv0115	72.6724
139451	0	59	25	0	0	Rv0115	80.8621
139511	191	154	172	19	0	Rv0115	86.0345
139538	215	194	15	24	0	Rv0115	88.3621
139561	0	39	0	113	1	Rv0115	90.3448
139663	13	39	1	45	1	Rv0115	99.1379
139997	0	9	0	0	0	IG
140106	0	64	0	0	0	IG
140117	0	1	0	0	0	IG
140213	92	207	0	0	0	IG
140237	64	126	22	40	97	IG
140313	4	168	7	19	174	Rv0116c	93.9073
140344	82	216	97	34	0	Rv0116c	89.8013
140367	0	66	0	25	0	Rv0116c	86.755
140406	16	337	68	106	18	Rv0116c	81.5894
140422	89	15	0	0	0	Rv0116c	79.4702
140436	0	0	24	0	0	Rv0116c	77.6159
140454	21	20	36	1	0	Rv0116c	75.2318
140488	89	112	142	243	30	Rv0116c	70.7285
140536	0	24	15	12	111	Rv0116c	64.3709
140567	67	98	140	15	2	Rv0116c	60.2649
140620	248	190	309	123	135	Rv0116c	53.245
140721	13	134	18	56	99	Rv0116c	39.8675
140752	81	92	30	70	87	Rv0116c	35.7616
140887	0	37	0	0	0	Rv0116c	17.8808
140948	5	71	0	0	0	Rv0116c	9.80132
140999	0	10	0	0	0	Rv0116c	3.04636
141003	16	131	33	14	3	Rv0116c	2.51656
141066	10	115	68	25	307	IG
141221	0	47	0	41	2	Rv0117	2.22458
141275	0	52	6	0	0	Rv0117	7.94492
141370	0	22	0	0	3	Rv0117	18.0085
141396	277	120	193	32	97	Rv0117	20.7627
141411	0	50	55	38	2	Rv0117	22.3517
141596	0	0	41	2	0	Rv0117	41.9492
141695	0	31	0	7	0	Rv0117	52.4364
141718	0	47	0	0	0	Rv0117	54.8729
142027	136	8	73	12	1	Rv0117	87.6059
142071	76	71	25	0	8	Rv0117	92.2669
142400	0	8	55	21	81	Rv0118c	84.4394
142426	1	0	0	5	0	Rv0118c	82.9519
142629	0	0	0	10	0	Rv0118c	71.3387
142721	0	0	0	0	63	Rv0118c	66.0755
143007	394	287	277	112	198	Rv0118c	49.714
143191	113	60	18	96	19	Rv0118c	39.1876
143280	46	142	38	41	13	Rv0118c	34.0961
143374	96	32	33	137	270	Rv0118c	28.7185
143376	12	390	0	15	262	Rv0118c	28.6041
143509	0	35	0	0	0	Rv0118c	20.9954
143717	54	183	85	33	1	Rv0118c	9.09611
143719	88	0	0	0	33	Rv0118c	8.98169
143782	0	62	7	30	1	Rv0118c	5.37757
143925	128	233	130	92	613	IG
143937	0	37	0	1	0	IG
143946	2	18	74	9	28	IG
144834	1	0	0	3	1	Rv0119	49.7781
145628	124	139	15	0	0	Rv0120c	99.9534
146189	16	0	32	85	0	Rv0120c	73.7873
146300	0	28	0	0	0	Rv0120c	68.6101
146316	5	1	11	4	16	Rv0120c	67.8638
146685	0	48	0	0	0	Rv0120c	50.653
146688	0	21	0	0	0	Rv0120c	50.5131
146792	0	12	4	0	32	Rv0120c	45.6623
146932	0	0	6	0	0	Rv0120c	39.1325
147065	50	389	38	267	72	Rv0120c	32.9291
147197	139	316	129	11	110	Rv0120c	26.7724
147245	4	14	67	0	0	Rv0120c	24.5336
147479	0	118	0	0	0	Rv0120c	13.6194
147518	2	5	0	0	0	Rv0120c	11.8004
147825	353	591	99	274	112	IG
147828	2	168	54	0	80	IG
147880	0	0	14	0	0	IG
147987	12	175	1	7	0	Rv0121c	81.7972
148095	1	135	9	0	226	Rv0121c	56.9124
148191	267	158	139	26	172	Rv0121c	34.7926
148195	0	196	71	18	72	Rv0121c	33.871
148228	0	28	0	0	13	Rv0121c	26.2673
148244	2	0	9	8	0	Rv0121c	22.5806
148353	474	254	853	1640	3854	IG
148488	27	7	0	0	0	IG
148569	310	109	54	205	234	Rv0122	21.1957
148703	40	26	23	0	0	Rv0122	57.6087
148749	0	0	15	0	0	Rv0122	70.1087
148752	6	11	0	0	2	Rv0122	70.9239
148766	0	5	0	1	0	Rv0122	74.7283
148781	0	0	31	0	0	Rv0122	78.8043
149222	70	143	98	1	0	Rv0123	99.4565
149451	6	126	12	6	0	IG
149467	63	131	99	9	1	IG
149549	0	3	67	1	25	Rv0124	1.09364
149716	0	222	1	6	69	Rv0124	12.5085
149791	126	137	72	3	3	Rv0124	17.635
150286	50	0	0	0	0	Rv0124	51.4696
150393	2	5	0	10	0	Rv0124	58.7833
150557	4	27	12	11	115	Rv0124	69.9932
150872	107	203	63	35	37	Rv0124	91.5243
150874	209	161	56	19	1	Rv0124	91.661
151063	830	1091	311	206	156	IG
151099	181	203	95	26	1	IG
151120	187	19	29	8	12	IG
151124	9	57	309	19	74	IG
151361	8	253	83	118	0	Rv0125	19.9625
151487	42	138	12	86	137	Rv0125	31.7713
151508	14	43	0	67	0	Rv0125	33.7395
151794	10	20	32	1	0	Rv0125	60.5436
151810	1	14	2	0	0	Rv0125	62.0431
151831	2	189	1	1	38	Rv0125	64.0112
151936	43	64	0	2	0	Rv0125	73.8519
151945	120	46	152	97	15	Rv0125	74.6954
152176	0	13	0	16	13	Rv0125	96.3449
152597	0	0	2	0	5	Rv0126	15.1247
152642	0	0	14	28	1	Rv0126	17.6177
152813	0	122	2	0	56	Rv0126	27.0914
152915	0	0	4	0	0	Rv0126	32.7424
152954	0	0	0	34	0	Rv0126	34.903
153047	0	0	108	0	0	Rv0126	40.0554
153156	0	1	0	0	0	Rv0126	46.0942
153194	0	0	28	0	0	Rv0126	48.1994
153413	0	1	0	0	0	Rv0126	60.3324
153419	0	15	0	11	0	Rv0126	60.6648
153560	0	0	0	31	0	Rv0126	68.4765
153563	33	0	15	0	0	Rv0126	68.6427
153686	0	19	1	0	0	Rv0126	75.4571
153719	0	0	3	6	0	Rv0126	77.2853
153974	0	2	0	3	1	Rv0126	91.4127
154125	0	0	0	1	190	Rv0126	99.7784
155593	0	139	0	0	0	Rv0127	99.5611
155600	0	22	56	17	0	IG
155621	187	196	147	33	2	IG
155682	51	21	1	32	20	Rv0128	1.92555
155731	44	66	75	14	0	Rv0128	8.21566
155766	6	18	0	0	0	Rv0128	12.7086
155774	0	0	2	0	0	Rv0128	13.7356
155863	122	334	99	9	0	Rv0128	25.1605
155962	0	3	39	0	203	Rv0128	37.8691
155984	255	622	99	151	391	Rv0128	40.6932
156088	31	45	0	0	0	Rv0128	54.0436
156105	202	740	158	96	167	Rv0128	56.2259
156186	245	106	107	18	127	Rv0128	66.6239
156214	5	1	14	6	0	Rv0128	70.2182
156239	77	217	28	101	54	Rv0128	73.4275
156242	138	147	131	105	259	Rv0128	73.8126
156283	16	107	11	0	0	Rv0128	79.0757
156306	0	1	0	0	0	Rv0128	82.0282
156308	196	579	209	142	82	Rv0128	82.285
156312	159	119	122	55	406	Rv0128	82.7985
156400	25	122	0	22	0	Rv0128	94.095
156672	0	0	96	1	0	Rv0129c	90.8023
156738	0	98	336	16	4	Rv0129c	84.3444
156948	23	74	81	0	1	Rv0129c	63.7965
157056	0	81	455	1	251	Rv0129c	53.229
157185	0	64	493	19	209	Rv0129c	40.6067
157191	42	95	221	1	7	Rv0129c	40.0196
157221	0	1	389	107	1	Rv0129c	37.0841
157233	0	0	0	14	0	Rv0129c	35.91
157284	2	92	722	2	7	Rv0129c	30.9198
157287	0	3	27	7	36	Rv0129c	30.6262
157326	11	159	1003	170	72	Rv0129c	26.8102
157359	0	63	0	0	0	Rv0129c	23.5812
157506	0	0	58	17	0	Rv0129c	9.19765
157600	0	24	81	0	0	IG
157604	1	117	462	144	160	IG
157607	0	24	16	0	2	IG
157817	92	86	78	3	1	IG
157823	22	103	0	167	101	IG
158078	27	105	89	1	0	Rv0130	50.7692
158111	4	24	3	19	1	Rv0130	58.022
158145	0	54	44	14	0	Rv0130	65.4945
158291	0	14	0	0	0	Rv0130	97.5824
158421	0	9	0	0	0	Rv0131c	92.1072
158637	14	30	28	78	0	Rv0131c	76.0238
158656	12	70	90	0	78	Rv0131c	74.6091
158710	33	127	24	19	2	Rv0131c	70.5882
158761	43	126	10	90	0	Rv0131c	66.7908
158840	181	141	57	22	0	Rv0131c	60.9084
158931	0	1	0	0	0	Rv0131c	54.1325
158940	0	80	0	0	0	Rv0131c	53.4624
159045	93	107	15	69	0	Rv0131c	45.6441
159049	73	125	28	0	24	Rv0131c	45.3462
159082	35	3	29	47	154	Rv0131c	42.8891
159222	1	34	0	0	0	Rv0131c	32.4646
159257	43	38	0	26	0	Rv0131c	29.8585
159261	0	53	0	0	0	Rv0131c	29.5607
159513	345	301	63	92	119	Rv0131c	10.7967
159591	16	57	9	54	103	Rv0131c	4.98883
159665	0	40	28	5	3	IG
159681	94	98	12	16	64	IG
159692	0	30	13	5	0	IG
159731	24	31	29	0	0	Rv0132c	97.1349
160005	10	95	34	50	1	Rv0132c	71.8115
160187	17	24	69	40	0	Rv0132c	54.9908
160264	20	79	162	84	132	Rv0132c	47.8743
160301	122	76	101	40	39	Rv0132c	44.4547
160427	0	0	0	1	9	Rv0132c	32.8096
160433	175	564	559	164	567	Rv0132c	32.2551
160435	236	310	399	213	166	Rv0132c	32.0702
160546	357	492	440	320	133	Rv0132c	21.8115
160568	0	156	26	93	0	Rv0132c	19.7782
160639	186	98	60	86	98	Rv0132c	13.2163
160714	272	159	12	65	108	Rv0132c	6.28466
160793	188	79	52	81	1	IG
160857	0	7	0	0	89	IG
160941	74	337	46	129	48	Rv0133	11.9008
160966	511	520	259	177	395	Rv0133	16.0331
161244	2	207	245	59	126	Rv0133	61.9835
161349	80	140	64	43	11	Rv0133	79.3388
161382	292	681	350	65	653	Rv0133	84.7934
161385	63	325	126	124	46	Rv0133	85.2893
161446	0	10	0	0	0	Rv0133	95.3719
161607	103	167	17	37	0	IG
161701	492	627	295	84	12	IG
161722	0	282	11	15	0	IG
161741	304	129	0	41	0	IG
161756	793	358	530	530	607	IG
161877	2	47	2	11	0	Rv0134	11.7517
162011	193	156	5	15	43	Rv0134	26.6075
162013	84	372	21	67	72	Rv0134	26.8293
162211	62	233	77	79	16	Rv0134	48.7805
162227	0	0	2	75	0	Rv0134	50.5543
162280	717	462	158	89	15	Rv0134	56.4302
162290	55	0	5	21	8	Rv0134	57.5388
162356	0	112	2	4	0	Rv0134	64.8559
162407	182	49	34	45	24	Rv0134	70.51
162455	199	146	223	64	231	Rv0134	75.8315
162539	43	429	27	159	48	Rv0134	85.1441
162645	67	297	33	62	74	Rv0135c	99.8347
162764	6	90	0	0	0	Rv0135c	80.1653
162791	245	235	12	31	172	Rv0135c	75.7025
162845	31	110	0	0	0	Rv0135c	66.7769
162876	0	19	0	0	0	Rv0135c	61.6529
162954	433	523	96	20	290	Rv0135c	48.7603
163092	54	155	0	0	0	Rv0135c	25.9504
163262	97	533	197	141	70	IG
163266	178	368	143	137	10	IG
163285	0	0	0	35	34	IG
163300	19	2	0	111	0	IG
163327	0	16	0	54	0	IG
163350	73	101	1	12	88	IG
163403	1	12	41	1	0	Rv0136	2.79245
163524	45	192	76	0	47	Rv0136	11.9245
163534	23	99	4	0	0	Rv0136	12.6792
163568	38	326	53	65	21	Rv0136	15.2453
163732	122	210	111	122	141	Rv0136	27.6226
163821	615	532	220	248	373	Rv0136	34.3396
163874	362	300	219	106	17	Rv0136	38.3396
163954	0	34	0	0	4	Rv0136	44.3774
163965	49	50	47	35	10	Rv0136	45.2075
164002	8	0	0	29	0	Rv0136	48
164072	3	198	60	59	1	Rv0136	53.283
164098	0	9	0	0	0	Rv0136	55.2453
164297	0	4	15	52	0	Rv0136	70.2642
164353	2	112	20	7	2	Rv0136	74.4906
164397	0	11	0	21	20	Rv0136	77.8113
164403	0	12	0	0	0	Rv0136	78.2642
164414	237	373	190	60	564	Rv0136	79.0943
164467	0	13	34	25	142	Rv0136	83.0943
164478	250	218	245	49	320	Rv0136	83.9245
164806	31	209	29	8	87	Rv0137c	82.8467
164830	51	244	143	33	33	Rv0137c	78.4672
164968	5	0	0	10	103	Rv0137c	53.2847
164986	28	16	4	10	0	Rv0137c	50
165005	89	34	22	23	0	Rv0137c	46.5328
165125	0	21	0	3	0	Rv0137c	24.635
165130	100	350	5	51	64	Rv0137c	23.7226
165160	96	35	13	77	10	Rv0137c	18.2482
165282	26	172	67	1	8	IG
165302	0	0	56	0	0	IG
165434	1016	609	271	366	308	Rv0138	22.0676
165452	0	31	74	122	1	Rv0138	25.6461
165495	39	160	89	7	70	Rv0138	34.1948
165595	0	59	57	138	1	Rv0138	54.0755
165674	252	695	315	418	224	Rv0138	69.7813
165713	829	453	363	130	364	Rv0138	77.5348
165824	18	145	120	1	0	Rv0138	99.6024
165924	279	256	54	107	0	Rv0139	9.49119
165972	248	225	152	91	201	Rv0139	14.1879
166049	832	768	320	385	610	Rv0139	21.7221
166052	817	1235	453	619	847	Rv0139	22.0157
166184	96	343	138	116	122	Rv0139	34.9315
166259	69	576	98	75	26	Rv0139	42.2701
166301	181	167	151	76	591	Rv0139	46.3796
166352	141	76	31	45	22	Rv0139	51.3699
166520	156	331	83	232	192	Rv0139	67.8082
166625	40	1	28	0	0	Rv0139	78.0822
166675	32	52	22	0	12	Rv0139	82.9746
166862	125	195	119	94	1	IG
166929	0	158	72	17	51	Rv0140	5
166986	0	121	0	20	12	Rv0140	20
167048	0	266	0	10	0	Rv0140	36.3158
167063	0	116	16	2	52	Rv0140	40.2632
167065	277	677	428	632	11	Rv0140	40.7895
167092	0	3	0	49	0	Rv0140	47.8947
167120	310	550	763	438	634	Rv0140	55.2632
167147	347	461	284	281	43	Rv0140	62.3684
167150	194	227	107	129	140	Rv0140	63.1579
167201	0	3	4	8	0	Rv0140	76.5789
167252	0	0	4	0	0	Rv0140	90
167305	0	31	3	1	0	Rv0141c	91.7073
167307	224	226	204	128	339	Rv0141c	91.2195
167335	154	317	114	394	32	Rv0141c	84.3902
167398	0	58	0	0	0	Rv0141c	69.0244
167569	40	22	15	0	0	Rv0141c	27.3171
167839	114	114	9	83	23	Rv0142	13.8229
168158	48	103	18	1	53	Rv0142	48.2721
168384	97	192	1	37	0	Rv0142	72.6782
168449	0	348	10	130	45	Rv0142	79.6976
168615	0	31	0	0	0	Rv0142	97.6242
168635	82	57	9	2	0	Rv0142	99.784
168705	2	0	0	0	6	Rv0143c	99.9323
168777	530	1086	262	160	186	Rv0143c	95.0609
169043	0	19	0	0	11	Rv0143c	77.0636
169157	156	147	53	14	263	Rv0143c	69.3505
169173	0	26	1	105	0	Rv0143c	68.2679
169208	187	244	92	95	325	Rv0143c	65.8999
169273	19	172	210	10	34	Rv0143c	61.502
169305	225	310	245	214	125	Rv0143c	59.3369
169311	43	200	5	44	156	Rv0143c	58.931
169316	5	70	8	14	0	Rv0143c	58.5927
169355	0	245	80	0	1	Rv0143c	55.954
169380	242	180	296	26	129	Rv0143c	54.2625
169395	0	32	12	18	0	Rv0143c	53.2476
169440	154	329	267	98	1	Rv0143c	50.203
169500	55	6	6	3	0	Rv0143c	46.1434
169935	7	44	62	30	145	Rv0143c	16.7118
169947	0	56	0	43	9	Rv0143c	15.8999
169971	90	231	1338	777	1003	Rv0143c	14.276
169986	19	0	38	7	0	Rv0143c	13.2612
170033	0	115	1	22	0	Rv0143c	10.0812
170055	0	0	0	0	39	Rv0143c	8.59269
170140	45	28	52	9	0	Rv0143c	2.84168
170243	158	258	124	151	1	IG
170359	0	1	36	0	180	Rv0144	8.90736
170432	349	467	291	226	197	Rv0144	17.5772
170450	277	362	434	221	201	Rv0144	19.715
170454	285	483	253	163	345	Rv0144	20.19
170480	418	323	296	90	198	Rv0144	23.2779
170559	80	133	23	102	1	Rv0144	32.6603
170599	0	73	0	20	0	Rv0144	37.4109
170665	0	14	1	7	1	Rv0144	45.2494
170689	28	120	26	30	3	Rv0144	48.0998
170818	9	13	9	0	0	Rv0144	63.4204
171031	205	54	36	32	4	Rv0144	88.7173
171052	32	128	17	60	1	Rv0144	91.2114
171135	0	10	0	0	0	IG
171155	27	34	37	0	0	IG
171184	2	123	24	0	0	IG
171188	0	8	0	2	22	IG
171193	12	0	0	43	0	IG
171197	0	30	6	0	0	IG
171201	0	67	55	28	115	IG
171271	1	0	0	2	0	Rv0145	5.87618
171488	0	22	31	0	0	Rv0145	28.6464
171521	94	201	82	17	6	Rv0145	32.1091
171626	100	123	24	7	163	Rv0145	43.127
171656	149	271	47	51	18	Rv0145	46.2749
171753	184	261	30	64	1	Rv0145	56.4533
171807	120	154	21	46	65	Rv0145	62.1196
171812	459	497	69	69	116	Rv0145	62.6443
171840	2	0	0	0	0	Rv0145	65.5824
171957	82	120	258	115	12	Rv0145	77.8594
171983	2	168	164	56	6	Rv0145	80.5876
172237	65	17	0	134	43	Rv0146	2.7897
172328	3	87	0	0	0	Rv0146	12.5536
172398	0	6	30	1	0	Rv0146	20.0644
172457	0	123	129	40	2	Rv0146	26.3948
172486	0	15	41	1	0	Rv0146	29.5064
172490	248	514	313	201	455	Rv0146	29.9356
172527	94	157	227	91	180	Rv0146	33.9056
172562	0	25	0	18	0	Rv0146	37.6609
172595	454	897	179	163	811	Rv0146	41.2017
172625	342	584	200	147	455	Rv0146	44.4206
172781	174	720	496	317	643	Rv0146	61.1588
172785	1	17	8	27	0	Rv0146	61.588
172970	323	67	11	93	7	Rv0146	81.4378
173141	144	161	109	72	8	Rv0146	99.7854
173164	1035	1629	936	421	790	IG
173166	311	591	142	230	555	IG
173168	45	1	0	6	0	IG
173176	1015	736	165	190	147	IG
173178	746	206	229	269	123	IG
173195	2	198	100	9	64	IG
173218	152	325	161	103	18	IG
173230	0	39	0	0	0	IG
173384	111	168	95	21	257	Rv0147	9.60526
173426	0	56	0	0	0	Rv0147	12.3684
173467	0	5	0	21	0	Rv0147	15.0658
173547	131	1161	286	135	623	Rv0147	20.3289
173586	2	163	5	1	70	Rv0147	22.8947
173625	114	1	5	19	49	Rv0147	25.4605
173673	29	45	130	49	3	Rv0147	28.6184
173682	144	134	32	1	35	Rv0147	29.2105
173695	41	140	39	0	0	Rv0147	30.0658
173715	82	129	61	38	148	Rv0147	31.3816
173724	5	423	4	9	1	Rv0147	31.9737
173832	971	1187	249	370	610	Rv0147	39.0789
173838	240	432	48	213	2	Rv0147	39.4737
173958	342	949	422	219	207	Rv0147	47.3684
174043	908	1373	173	411	517	Rv0147	52.9605
174114	991	1008	167	280	67	Rv0147	57.6316
174246	3	31	24	5	13	Rv0147	66.3158
174477	80	163	140	64	48	Rv0147	81.5132
174488	0	18	46	40	49	Rv0147	82.2368
174621	0	20	5	13	0	Rv0147	90.9868
174659	305	250	124	143	13	Rv0147	93.4868
174704	30	60	58	5	0	Rv0147	96.4474
174708	35	39	1	26	151	Rv0147	96.7105
174717	1	0	0	0	0	Rv0147	97.3026
174798	137	257	103	36	133	IG
174800	13	81	0	25	0	IG
174865	29	4	0	0	0	Rv0148	3.72093
174896	18	8	21	49	0	Rv0148	7.32558
174904	301	295	101	144	472	Rv0148	8.25581
175040	0	30	16	1	0	Rv0148	24.0698
175192	215	300	12	286	91	Rv0148	41.7442
175205	0	0	5	39	0	Rv0148	43.2558
175214	27	20	0	0	0	Rv0148	44.3023
175224	65	102	99	11	130	Rv0148	45.4651
175259	0	27	3	0	0	Rv0148	49.5349
175322	42	228	272	36	63	Rv0148	56.8605
175360	455	426	345	239	96	Rv0148	61.2791
175385	91	300	185	141	130	Rv0148	64.186
175458	156	63	1	137	90	Rv0148	72.6744
175502	0	153	50	0	2	Rv0148	77.7907
175541	16	102	10	8	18	Rv0148	82.3256
175620	126	0	0	5	10	Rv0148	91.5116
175691	0	216	35	86	0	Rv0148	99.7674
175697	39	68	57	5	0	IG
175716	41	1	0	0	0	Rv0149	1.65289
175748	251	628	141	87	3	Rv0149	4.95868
175767	0	74	0	0	0	Rv0149	6.92149
175792	0	60	34	42	0	Rv0149	9.50413
175800	100	39	3	0	140	Rv0149	10.3306
175850	12	33	16	20	0	Rv0149	15.4959
175863	401	105	172	53	70	Rv0149	16.8388
175995	0	42	11	0	0	Rv0149	30.4752
176066	64	148	76	239	288	Rv0149	37.8099
176078	37	59	77	185	101	Rv0149	39.0496
176202	0	6	0	17	0	Rv0149	51.8595
176234	5	140	19	80	137	Rv0149	55.1653
176309	27	359	213	148	123	Rv0149	62.9132
176397	11	44	40	23	1	Rv0149	72.0041
176427	0	0	0	90	0	Rv0149	75.1033
176464	0	0	2	0	54	Rv0149	78.9256
176495	0	0	2	0	0	Rv0149	82.1281
176691	2	7	0	0	121	Rv0150c	90.9408
176814	5	1	0	0	0	Rv0150c	48.0836
176840	0	57	3	0	0	Rv0150c	39.0244
177010	0	6	0	1	0	IG
177046	28	56	71	85	48	IG
177074	14	104	124	59	2	IG
177102	6	6	0	9	2	IG
177179	284	513	83	138	119	IG
177192	0	0	0	20	0	IG
177339	129	298	158	270	67	IG
177343	83	125	51	118	2	IG
177357	16	195	46	1	17	IG
177511	346	263	391	168	259	IG
177514	34	553	170	127	215	IG
177572	217	357	298	211	274	Rv0151c	98.3579
177715	5	43	0	134	20	Rv0151c	90.2605
177728	2	0	18	0	0	Rv0151c	89.5243
177747	32	43	83	21	179	Rv0151c	88.4485
177852	0	6	0	0	0	Rv0151c	82.5028
177868	67	261	0	89	1	Rv0151c	81.5968
178019	0	40	0	0	0	Rv0151c	73.0464
178045	17	98	13	101	2	Rv0151c	71.5742
178066	0	6	0	95	1	Rv0151c	70.3851
178083	287	186	33	89	0	Rv0151c	69.4224
178183	279	431	1039	2739	2692	Rv0151c	63.7599
178186	260	358	307	359	329	Rv0151c	63.59
178233	28	138	73	4	0	Rv0151c	60.9287
178258	120	828	390	243	105	Rv0151c	59.513
178278	0	21	0	1	0	Rv0151c	58.3805
178287	36	545	33	9	59	Rv0151c	57.8709
178348	0	1	2	0	0	Rv0151c	54.4168
178360	263	524	353	491	513	Rv0151c	53.7373
178375	0	2	0	0	0	Rv0151c	52.8879
178399	227	250	125	49	3	Rv0151c	51.5289
178407	4	15	0	8	22	Rv0151c	51.0759
178437	0	27	0	17	4	Rv0151c	49.3771
178449	82	267	160	130	256	Rv0151c	48.6976
178576	106	19	0	0	0	Rv0151c	41.5062
178641	0	27	0	2	190	Rv0151c	37.8256
178696	2	1	0	0	0	Rv0151c	34.7112
178698	678	1292	498	453	790	Rv0151c	34.598
178780	171	607	132	118	131	Rv0151c	29.9547
178829	25	0	117	110	0	Rv0151c	27.1801
178851	39	18	0	0	0	Rv0151c	25.9343
178874	80	59	64	0	143	Rv0151c	24.6319
179023	126	124	35	0	0	Rv0151c	16.1948
179166	1	0	2	5	2	Rv0151c	8.0974
179184	93	0	98	66	44	Rv0151c	7.07814
179188	83	1	15	46	1	Rv0151c	6.85164
179225	0	4	0	0	0	Rv0151c	4.75651
179245	5	1	0	2	3	Rv0151c	3.62401
179256	13	1	14	0	11	Rv0151c	3.00113
179342	0	26	0	0	0	Rv0152c	98.5415
179376	80	13	27	46	3	Rv0152c	96.3855
179466	3	2	49	2	0	Rv0152c	90.6785
179472	1	5	31	19	9	Rv0152c	90.298
179551	144	138	1327	1650	6976	Rv0152c	85.2885
179611	104	174	191	43	23	Rv0152c	81.4838
179860	90	361	189	95	187	Rv0152c	65.6944
179872	22	0	17	0	0	Rv0152c	64.9334
179878	64	9	21	2	0	Rv0152c	64.5529
180010	156	300	191	207	232	Rv0152c	56.1826
180013	30	17	111	2	21	Rv0152c	55.9924
180029	116	109	144	105	20	Rv0152c	54.9778
180031	21	19	1	0	94	Rv0152c	54.851
180048	0	2	3	0	0	Rv0152c	53.773
180053	9	35	142	73	13	Rv0152c	53.4559
180091	758	437	156	229	116	Rv0152c	51.0463
180102	71	242	255	100	31	Rv0152c	50.3488
180181	300	375	12	49	171	Rv0152c	45.3393
180193	212	215	184	59	110	Rv0152c	44.5783
180208	66	63	58	9	1	Rv0152c	43.6271
180235	199	332	216	190	4	Rv0152c	41.915
180287	47	121	16	4	0	Rv0152c	38.6176
180396	303	38	0	51	3	Rv0152c	31.7058
180453	96	400	141	102	99	Rv0152c	28.0913
180535	207	179	112	148	87	Rv0152c	22.8916
180564	35	30	5	0	0	Rv0152c	21.0526
180584	182	65	12	75	134	Rv0152c	19.7844
180591	15	21	1	4	0	Rv0152c	19.3405
180608	70	243	38	281	34	Rv0152c	18.2625
180621	3	31	2	59	22	Rv0152c	17.4382
180769	67	267	93	95	81	Rv0152c	8.05327
180806	119	521	227	213	149	Rv0152c	5.70704
180845	1	73	0	0	70	Rv0152c	3.23399
180857	22	148	19	135	0	Rv0152c	2.47305
180951	22	12	0	93	81	IG
180997	0	37	0	0	0	IG
181022	103	125	123	29	307	IG
181043	54	77	0	60	0	IG
181121	72	2	0	236	182	IG
181202	0	0	21	0	0	Rv0153c	94.3373
181237	0	169	38	18	23	Rv0153c	90.1205
181273	5	26	0	0	0	Rv0153c	85.7831
181420	0	15	0	0	0	Rv0153c	68.0723
181612	7	0	0	0	0	Rv0153c	44.9398
181680	65	90	0	1	0	Rv0153c	36.747
182102	0	0	4	4	0	Rv0154c	90.5037
182464	60	53	0	0	2	Rv0154c	60.6111
182718	0	39	1	0	0	Rv0154c	39.6367
182735	59	149	41	36	0	Rv0154c	38.2329
182981	56	46	2	3	0	Rv0154c	17.9191
183019	4	32	22	58	0	Rv0154c	14.7812
183110	0	66	0	0	0	Rv0154c	7.26672
183119	0	8	0	0	0	Rv0154c	6.52353
183176	69	16	36	4	36	Rv0154c	1.81668
183221	220	641	203	64	295	IG
183225	417	201	431	405	368	IG
183234	0	40	56	2	0	IG
183245	568	807	243	224	492	IG
183345	0	10	0	0	0	IG
183352	22	11	70	1	0	IG
183405	9	86	12	25	6	IG
183435	0	42	0	0	0	IG
183444	24	197	9	3	0	IG
183508	23	135	19	39	72	IG
183535	61	219	41	19	62	IG
183548	31	36	0	0	82	IG
183567	0	18	10	46	0	IG
183599	5	0	0	0	0	IG
183614	53	87	7	6	76	IG
183793	102	120	37	2	0	Rv0155	15.5455
183914	0	0	3	0	0	Rv0155	26.5455
184051	112	55	46	15	3	Rv0155	39
184053	1	85	18	84	1	Rv0155	39.1818
184196	0	2	0	0	0	Rv0155	52.1818
184216	141	50	0	26	0	Rv0155	54
184606	0	14	0	10	26	Rv0155	89.4545
184720	257	252	78	37	125	Rv0155	99.8182
184726	34	152	78	140	91	Rv0156	0.903614
185064	36	26	53	4	0	Rv0157	0.840925
185082	7	51	9	0	2	Rv0157	2.10231
185109	18	8	2	0	0	Rv0157	3.99439
185486	78	31	7	22	0	Rv0157	30.4135
185994	20	0	3	0	2	Rv0157	66.0126
186143	52	27	40	4	0	Rv0157	76.4541
186177	38	1	0	0	0	Rv0157	78.8367
186300	0	27	0	4	0	Rv0157	87.4562
186399	0	1	0	0	27	Rv0157	94.3938
186416	276	157	54	108	0	Rv0157	95.5851
186477	52	5	0	0	0	Rv0157	99.8598
186508	0	4	1	111	0	IG
186549	0	82	0	0	0	IG
186601	29	39	0	95	0	IG
186663	50	81	52	17	0	IG
186706	53	242	172	40	7	IG
186730	0	349	111	30	0	IG
186780	51	105	0	30	101	IG
186813	0	28	0	0	0	Rv0158	4.34783
186852	191	75	1	227	0	Rv0158	10.4037
186929	60	331	311	101	154	Rv0158	22.3602
186935	15	121	126	135	200	Rv0158	23.2919
186938	105	333	84	225	90	Rv0158	23.7578
186971	0	178	0	40	0	Rv0158	28.882
187043	26	113	78	190	463	Rv0158	40.0621
187049	0	21	240	1	1	Rv0158	40.9938
187103	0	52	0	0	128	Rv0158	49.3789
187121	159	357	361	120	134	Rv0158	52.1739
187184	18	128	11	18	182	Rv0158	61.9565
187194	70	421	93	75	264	Rv0158	63.5093
187235	19	140	124	53	145	Rv0158	69.8758
187268	10	12	29	28	0	Rv0158	75
187292	0	0	68	9	9	Rv0158	78.7267
187551	184	234	134	177	405	Rv0159c	91.6074
187557	306	382	235	141	507	Rv0159c	91.1807
187561	532	677	235	185	263	Rv0159c	90.8962
187598	356	561	268	415	487	Rv0159c	88.2646
187601	16	83	63	92	1	Rv0159c	88.0512
187694	350	248	93	101	152	Rv0159c	81.4367
187704	44	210	0	0	0	Rv0159c	80.7255
187710	7	54	27	65	51	Rv0159c	80.2987
187716	73	11	0	50	0	Rv0159c	79.872
187730	330	218	247	215	23	Rv0159c	78.8762
187739	7	28	33	69	0	Rv0159c	78.2361
187763	320	186	150	297	189	Rv0159c	76.5292
187775	208	150	96	112	2	Rv0159c	75.6757
187833	345	695	338	351	39	Rv0159c	71.5505
187836	314	475	163	98	51	Rv0159c	71.3371
187854	15	0	0	19	0	Rv0159c	70.0569
187911	1	179	99	52	1	Rv0159c	66.0028
187963	272	444	12	250	247	Rv0159c	62.3044
187992	155	257	5	107	15	Rv0159c	60.2418
188001	202	74	129	32	55	Rv0159c	59.6017
188013	537	575	717	392	591	Rv0159c	58.7482
188019	1306	1021	811	260	319	Rv0159c	58.3215
188028	21	28	67	56	0	Rv0159c	57.6814
188065	38	30	0	0	0	Rv0159c	55.0498
188082	30	174	8	21	0	Rv0159c	53.8407
188094	12	78	2	44	1	Rv0159c	52.9872
188122	0	0	0	18	0	Rv0159c	50.9957
188128	222	73	7	125	114	Rv0159c	50.569
188131	15	109	1	17	36	Rv0159c	50.3556
188183	60	105	5	0	0	Rv0159c	46.6572
[truncated: 42,353 more rows]
