# Supplementary material for: High-Resolution Phenotypic Profiling Defines Genes Essential for Mycobacterial Growth and Cholesterol Catabolism
Source: PLoS Pathog. 2011 Sep 29;7(9):e1002251. doi: 10.1371/journal.ppat.1002251 (PMC3182942; doi:10.1371/journal.ppat.1002251)
Supplement: Table S3 — Differential growth in glycerol and cholesterol media (XLSX) [file ppat.1002251.s003.xlsx]

## Sheet: supp table 3
Table S3. Differential growth in glycerol and cholesterol media
"Normalized reads/insertion (mean)" = sequenced reads/insertion were normalized to the sample with the least number of total reads and then averaged over carbon sources
"Ratio cholesterol/glycerol" = normalized reads/insertion (mean) in cholesterol were divided by normalized reads/insertion (mean) in glycerol
"t test p value" = significance of the ratio calculated as described in materials and methods
"required in vivo" = prediction of growth defect in mouse model of infection (Sassetti et al. PNAS 100:12989-12994)
		# TA sites	Total Sites Hit	# of insertions					Total # of sequence reads					Normalized reads/insertion (mean)		Ratio		Required in vivo
Locus	synonym	5-80% of ORF	5-80% of ORF	Glycerol rep1	Glycerol rep2	Cholesterol rep1	Cholesterol rep2	Cholesterol rep3	Gly_1 Reads	Gly_2 Reads	Chol_1 Reads	Chol_2 Reads	Chol_3 Reads	Glycerol	Cholesterol	cholesterol/glycerol	t test p value	(Sassetti et al. 2003)	Description
Rv0001	dnaA	25	0	0	0	0	0	0	0	0	0	0	0	n/a	n/a	n/a	n/a		chromosomal replication initiation protein
Rv0002	dnaN	20	0	0	0	0	0	0	0	0	0	0	0	n/a	n/a	n/a	n/a		DNA polymerase III subunit beta
Rv0003	recF	30	14	4	10	5	5	6	123	464	341	198	190	27.5422	48.5762	1.7637	0.856735		recombination protein F
Rv0004	-	3	0	0	0	0	0	0	0	0	0	0	0	n/a	n/a	n/a	n/a		hypothetical protein
Rv0005	gyrB	33	0	0	0	0	0	0	0	0	0	0	0	n/a	n/a	n/a	n/a		DNA gyrase subunit B
Rv0006	gyrA	33	0	0	0	0	0	0	0	0	0	0	0	n/a	n/a	n/a	n/a		DNA gyrase subunit A
Rv0007	-	9	3	1	2	3	0	1	9	92	289	0	1	20.6785	92.3339	4.46521	0.532467		hypothetical protein
Rv0008c	-	4	3	3	3	2	2	3	407	370	201	239	187	198.974	194.937	0.979714	0.199718		hypothetical protein
Rv0009	ppiA	6	6	4	6	2	2	1	233	408	30	53	50	76.0049	20.4621	0.269221	0.00315027		iron-regulated peptidyl-prolyl cis-trans isomerase A
Rv0010c	-	8	5	2	4	3	3	2	449	1100	418	456	460	212.32	246.722	1.16203	0.718463		hypothetical protein
Rv0011c	-	3	0	0	0	0	0	0	0	0	0	0	0	n/a	n/a	n/a	n/a		putative septation inhibitor protein
Rv0012	-	9	6	4	6	4	3	2	569	1198	349	88	258	205.189	105.602	0.514658	0.0486914		hypothetical protein
Rv0013	trpG	11	0	0	0	0	0	0	0	0	0	0	0	n/a	n/a	n/a	n/a		para-aminobenzoate synthase component II
Rv0014c	pknB	19	0	0	0	0	0	0	0	0	0	0	0	n/a	n/a	n/a	n/a		transmembrane serine/threonine-protein kinase B PKNB (protein kinase B) (STPK B)
Rv0015c	pknA	12	0	0	0	0	0	0	0	0	0	0	0	n/a	n/a	n/a	n/a		transmembrane serine/threonine-protein kinase A PKNA (protein kinase A) (STPK A)
Rv0016c	pbpA	31	12	3	9	6	2	3	89	374	176	31	93	25.1081	22.9704	0.914863	0.265194		penicillin-binding protein PbpA
Rv0017c	rodA	18	10	4	7	6	3	5	250	684	271	123	87	63.2766	45.3499	0.716692	0.15237		cell division protein RodA
Rv0018c	ppp	22	8	5	7	2	6	2	143	195	162	87	4	30.9501	30.6377	0.989909	0.0948731		serine/threonine phosphatase
Rv0019c	-	10	6	6	3	5	3	2	897	425	163	136	29	181.346	52.6015	0.290061	0.0121786		hypothetical protein
Rv0020c	TB39.8	45	7	6	4	4	6	3	144	270	62	224	76	41.7479	49.3896	1.18304	0.665328		hypothetical protein
Rv0021c	-	15	14	11	13	13	10	8	2048	2532	3227	2163	3360	242.439	572.073	2.35966	0.541293		hypothetical protein
Rv0022c	whiB5	8	8	7	8	7	7	7	746	2538	497	945	2010	272.214	384.04	1.4108	0.575355		transcriptional regulatory protein WHIB-like WHIB5
Rv0023	-	10	0	0	0	0	0	0	0	0	0	0	0	n/a	n/a	n/a	n/a		transcriptional regulatory protein
Rv0024	-	11	9	8	9	7	5	4	628	1592	764	648	772	168.442	223.639	1.32769	0.309405		putative secreted protein P60-related protein
Rv0025	-	5	5	4	4	3	4	3	186	294	310	308	434	69.1142	192.206	2.78099	0.700334		hypothetical protein
Rv0026	-	10	7	6	6	5	5	4	483	1272	378	512	394	170.524	171.018	1.0029	0.253791		hypothetical protein
Rv0027	-	5	3	1	2	1	1	1	30	188	11	22	2	45.8817	11.3854	0.248147	0.198746		hypothetical protein
Rv0028	-	4	3	1	2	2	3	0	5	299	226	62	0	59.6314	92.6581	1.55385	0.802276		hypothetical protein
Rv0029	-	13	11	9	11	9	10	9	454	1380	2279	1359	5892	111.766	761.869	6.81666	0.923129		hypothetical protein
Rv0030	-	3	1	1	1	1	1	0	24	99	38	18	0	80.1685	54.3143	0.677502	0.319815		hypothetical protein
Rv0031	-	1	0	0	0	0	0	0	0	0	0	0	0	n/a	n/a	n/a	n/a		remnant of A transposase
Rv0032	bioF2	44	21	13	17	17	13	12	1196	2257	2643	1853	1715	115.982	275.648	2.37664	0.940164		8-amino-7-oxononanoate synthase BioF2
Rv0033	acpA	3	3	3	3	3	3	3	205	283	233	325	23	118.988	188.857	1.58719	0.773449		acyl carrier protein AcpA
Rv0034	-	2	2	2	2	2	2	2	78	779	303	94	340	263.48	331.532	1.25828	0.918339		hypothetical protein
Rv0035	fadD34	23	21	15	21	17	18	13	1787	3546	1747	1727	1579	178.114	223.55	1.2551	0.102393		fatty-acid-CoA ligase
Rv0036c	-	3	3	3	3	3	3	3	957	1597	476	367	591	609.05	435.91	0.715722	0.10884		hypothetical protein
Rv0037c	-	13	11	6	4	9	8	7	573	235	466	252	435	61.2545	95.9027	1.56564	0.789253		integral membrane protein
Rv0038	-	7	6	5	5	5	6	4	736	1067	791	882	670	218.547	364.783	1.66913	0.443686		hypothetical protein
Rv0039c	-	3	2	2	2	2	2	2	418	699	567	581	210	399.458	647.741	1.62155	0.811167		transmembrane protein
Rv0040c	mtc28	7	6	4	5	6	6	4	151	210	324	499	90	43.9726	147.102	3.34532	0.160692		secreted proline rich protein MTC28 (proline rich 28 kDa antigen)
Rv0041	leuS	55	0	0	0	0	0	0	0	0	0	0	0	n/a	n/a	n/a	n/a		leucyl-tRNA synthetase
Rv0042c	-	5	4	1	3	2	3	1	36	279	23	128	1	49.0718	37.7004	0.768271	0.441266		MarR family transcriptional regulator
Rv0043c	-	6	5	3	5	5	4	2	153	602	138	107	46	98.8209	55.3387	0.55999	0.249476		GntR family transcriptional regulator
Rv0044c	-	17	15	12	13	11	12	11	1259	2810	1210	620	1218	187.79	185.174	0.986068	0.299007		oxidoreductase
Rv0045c	-	6	6	5	6	5	5	5	357	1172	473	201	626	169.558	194.606	1.14772	0.19592		hydrolase
Rv0046c	ino1	13	0	0	0	0	0	0	0	0	0	0	0	n/a	n/a	n/a	n/a		myo-inositol-1-phosphate synthase INO1 (inositol 1-phosphate synthetase) (D-glucose 6-phosphate cycloaldolase) (glucose 6-phosphate cyclase) (glucocycloaldolase)
Rv0047c	-	7	3	2	3	1	1	1	408	450	36	102	1	214.823	45.7417	0.212927	0.0210901		hypothetical protein
Rv0048c	-	9	9	8	9	7	7	7	1247	2696	1219	515	1426	304.354	316.911	1.04126	0.0392864		hypothetical protein
Rv0049	-	5	4	3	4	4	3	3	165	555	506	397	602	119.491	343.861	2.87771	0.770678		hypothetical protein
Rv0050	ponA1	27	11	6	8	6	7	3	52	354	455	64	280	23.1797	66.2724	2.85907	0.853962		bifunctional penicillin-binding protein 1A/1B
Rv0051	-	26	16	10	12	9	7	3	639	974	383	292	264	72.8882	54.6898	0.750325	0.00982169		transmembrane protein
Rv0052	-	4	4	3	4	4	3	2	201	486	247	194	197	117.873	147.998	1.25557	0.887953		hypothetical protein
Rv0053	rpsF	4	0	0	0	0	0	0	0	0	0	0	0	n/a	n/a	n/a	n/a		30S ribosomal protein S6
Rv0054	ssb	5	0	0	0	0	0	0	0	0	0	0	0	n/a	n/a	n/a	n/a		single-stranded DNA-binding protein
Rv0055	rpsR	3	0	0	0	0	0	0	0	0	0	0	0	n/a	n/a	n/a	n/a		30S ribosomal protein S18
Rv0056	rplI	6	4	3	3	2	1	1	40	117	77	6	1	26.4118	20.1016	0.761081	0.130602		50S ribosomal protein L9
Rv0057	-	12	6	5	5	5	6	4	356	553	439	257	643	109.293	200.853	1.83775	0.589041		hypothetical protein
Rv0058	dnaB	32	0	0	0	0	0	0	0	0	0	0	0	n/a	n/a	n/a	n/a		replicative DNA helicase
Rv0059	-	10	8	6	8	8	7	7	996	1870	672	828	739	252.844	259.713	1.02717	0.950762		hypothetical protein
Rv0060	-	18	0	0	0	0	0	0	0	0	0	0	0	n/a	n/a	n/a	n/a		hypothetical protein
Rv0061	-	6	4	3	3	4	4	4	174	547	470	63	367	120.434	203.463	1.68942	0.313115		hypothetical protein
Rv0062	celA1	17	16	11	15	10	11	9	1123	2115	899	646	926	142.781	141.648	0.992063	0.127648		endo-1,4-beta-glucanase
Rv0063	-	14	10	8	10	10	10	8	1302	1372	4025	5355	9608	201.931	1709.99	8.46822	0.930078		oxidoreductase
Rv0064	-	57	36	22	29	27	24	18	1635	2997	1471	1861	1120	91.0585	116.319	1.2774	0.256115		hypothetical protein
Rv0065	-	7	4	1	4	3	2	3	246	354	174	391	515	109.187	245.162	2.24535	0.47823		hypothetical protein
Rv0066c	icd2	27	1	0	1	0	0	0	0	12	0	0	0	6.99168	1	0.143027	0.5		isocitrate dehydrogenase
Rv0067c	-	9	3	0	2	0	1	1	0	42	0	57	1	8.15696	19.274	2.36289	0.566302		TetR family transcriptional regulator
Rv0068	-	8	6	4	6	5	6	5	803	447	1044	619	643	168.803	357.547	2.11812	0.335006		short chain dehydrogenase
Rv0069c	sdaA	11	7	3	6	4	3	1	1917	586	17289	48782	102013	305.369	21309.5	69.7827	0.711493		L-serine dehydratase SdaA
Rv0070c	glyA	15	13	6	9	7	9	8	595	1366	752	603	562	104.106	137.204	1.31792	0.900392		serine hydroxymethyltransferase
Rv0071	-	5	5	5	5	5	4	5	1742	1448	1599	1219	1234	495.17	752.301	1.51928	0.386755		maturase
Rv0072	-	12	12	8	12	9	9	7	1161	2366	1406	722	1846	205.528	298.598	1.45283	0.80126		glutamine-transport transmembrane protein ABC transporter
Rv0073	-	9	9	9	9	7	8	5	527	1634	1009	580	352	160.646	203.734	1.26822	0.0173443		glutamine-transport ATP-binding protein ABC transporter
Rv0074	-	12	9	5	6	6	6	6	267	608	322	323	253	67.1571	93.1889	1.38763	0.837385		hypothetical protein
Rv0075	-	19	16	10	14	12	13	12	1316	2092	1569	863	1487	153.245	224.051	1.46204	0.922835		aminotransferase
Rv0076c	-	2	2	1	2	2	2	1	33	116	59	14	385	49.253	193.441	3.92749	0.832575		hypothetical protein
Rv0077c	-	10	7	7	7	5	7	4	501	479	255	230	245	106.929	96.4423	0.901929	0.125911		oxidoreductase
Rv0078	-	7	3	2	2	0	1	2	81	37	0	2	76	32.4839	21.4926	0.661637	0.324337		transcriptional regulatory protein
Rv0078A	-	6	6	4	6	2	5	1	528	607	201	330	162	141.396	109.21	0.772367	0.232852		hypothetical protein
Rv0079	-	11	9	6	9	8	8	6	1330	1913	1082	839	1152	262.306	313.337	1.19455	0.242549		hypothetical protein
Rv0080	-	3	3	2	2	2	3	2	584	1042	467	826	563	384.766	578.37	1.50318	0.901265		hypothetical protein
Rv0081	-	4	3	3	3	3	3	3	498	997	584	223	386	349.166	366.138	1.04861	0.178692		transcriptional regulatory protein
Rv0082	-	6	3	3	3	1	3	3	557	404	109	146	269	252.425	157.101	0.622367	0.0422386		oxidoreductase
Rv0083	-	14	10	8	9	9	10	7	471	1749	714	651	140	146.035	144.842	0.991831	0.402148		oxidoreductase
Rv0084	hycD	6	6	3	6	3	3	4	379	529	128	126	438	110.554	101.398	0.917182	0.285533		formate hydrogenlyase HYCD
Rv0085	hycP	3	1	1	1	1	1	1	84	140	63	2	51	160.274	104.131	0.649705	0.289546		hydrogenase HycP
Rv0086	hycQ	14	10	4	8	5	7	5	156	291	294	152	93	31.5714	50.9411	1.61352	0.325665		hydrogenase HycQ
Rv0087	hycE	17	5	3	5	1	2	0	176	295	33	71	0	67.3568	20.5072	0.304456	0.0226788		formate hydrogenase HycE
Rv0088	-	9	3	2	3	2	3	2	112	170	251	34	117	67.9962	123.349	1.81406	0.994147		hypothetical protein
Rv0089	-	6	5	3	5	3	3	4	160	324	102	55	16	67.7379	33.1257	0.489027	0.0819863		methyltransferase/methylase
Rv0090	-	9	7	5	6	6	6	5	509	757	301	329	429	131.139	138.474	1.05593	0.480119		hypothetical protein
Rv0091	mtn	10	9	7	8	8	6	7	1437	2177	1254	561	652	290.536	255.04	0.877828	0.21578		bifunctional 5'-methylthioadenosine nucleosidase/S-adenosylhomocysteine nucleosidase
Rv0092	ctpA	23	19	15	16	16	12	11	1560	1917	566	424	595	135.715	76.5277	0.563886	0.00066035		cation transporter P-type ATPase A
Rv0093c	-	6	5	3	3	2	3	3	65	182	4	162	40	33.3886	39.7411	1.19026	0.620105		hypothetical protein
Rv0094c	-	0	0	0	0	0	0	0	0	0	0	0	0	n/a	n/a	n/a	n/a		hypothetical protein
Rv0095c	-	6	1	1	1	1	1	1	259	159	166	135	213	335.313	468.738	1.39791	0.953239		hypothetical protein
Rv0096	PPE1	26	21	9	16	13	16	10	1089	2525	913	1259	1417	118.644	156.97	1.32304	0.52891		PPE family protein
Rv0097	-	19	12	8	7	8	9	4	744	569	331	237	389	85.7185	72.7586	0.848809	0.08257		oxidoreductase
Rv0098	-	9	7	3	6	7	1	2	124	285	572	37	97	40.3194	94.7667	2.3504	0.592029	yes	hypothetical protein
Rv0099	fadD10	29	12	5	10	8	7	6	395	735	431	284	320	66.5284	79.912	1.20117	0.256521	yes	acyl-CoA synthetase
Rv0100	-	3	2	2	1	1	2	1	303	94	169	59	2	169.334	111.074	0.655944	0.326689	yes	hypothetical protein
Rv0101	nrp	89	54	39	48	36	36	30	4838	6285	5001	9824	16841	151.758	526.809	3.47138	0.00569648	yes	peptide synthetase
Rv0102	-	31	0	0	0	0	0	0	0	0	0	0	0	n/a	n/a	n/a	n/a		integral membrane protein
Rv0103c	ctpB	24	20	15	19	13	16	14	1686	3003	1558	1547	1309	166.469	205.599	1.23506	0.285569		cation-transporter P-type ATPase B
Rv0104	-	23	19	13	17	13	15	12	1350	3856	1065	1417	956	184.819	169.508	0.917159	0.0247446		hypothetical protein
Rv0105c	rpmB	5	3	1	3	1	2	2	179	400	234	370	377	133.591	301.181	2.2545	0.858913		50S ribosomal protein L28
Rv0106	-	6	5	3	5	3	5	4	125	626	14	168	254	96.3706	78.0372	0.809761	0.224809		hypothetical protein
Rv0107c	ctpI	54	31	21	25	21	25	17	2093	4237	2609	1660	2075	142.894	189.002	1.32268	0.41275		cation-transporter ATPase I
Rv0108c	-	1	1	1	1	1	1	1	261	162	83	178	218	338.935	436.53	1.28795	0.864053		hypothetical protein
Rv0109	PE_PGRS1	21	11	4	9	6	9	6	132	447	198	207	482	34.9199	72.0415	2.06305	0.975472		PE-PGRS family protein
Rv0110	-	11	9	8	9	8	8	7	2705	3294	1395	2921	2592	494.856	709.437	1.43362	0.504438		integral membrane protein
Rv0111	-	30	21	16	19	20	19	17	1369	2542	3143	4396	3993	131.608	508.672	3.86505	0.0244232		transmembrane acyltransferase
Rv0112	gca	25	9	3	6	4	5	2	196	197	173	192	4	33.1583	40.0682	1.20839	0.804892		GDP-mannose 4,6-dehydratase
Rv0113	gmhA	11	4	1	3	3	2	1	154	668	388	29	14	133.374	102.824	0.770947	0.209903		phosphoheptose isomerase
Rv0114	gmhB	8	7	4	6	5	4	4	322	718	303	503	380	102.862	157.85	1.53457	0.83443		D-alpha,beta-D-heptose-1,7-biphosphate phosphatase
Rv0115	hddA	13	12	8	11	9	11	7	1165	1348	942	608	584	156.413	165.692	1.05932	0.563072		D-alpha-D-heptose-7-phosphate kinase
Rv0116c	-	11	11	8	10	8	7	6	613	793	714	520	464	94.2174	143.979	1.52816	0.272423		hypothetical protein
Rv0117	oxyS	14	7	1	6	4	4	3	277	322	295	79	102	63.8784	63.5379	0.994669	0.489227		oxidative stress response regulatory protein OXYS
Rv0118c	oxcA	20	11	7	8	6	8	9	803	1191	458	474	860	131.482	147.152	1.11917	0.391518		putative oxalyl-CoA decarboxylase
Rv0119	fadD7	11	1	1	0	0	1	1	1	0	0	3	1	1	3.82207	3.82207	0.715746		acyl-CoA synthetase
Rv0120c	fusA2	21	12	6	10	7	4	4	216	952	287	367	230	63.0881	69.1955	1.09681	0.582579		elongation factor G
Rv0121c	-	6	5	3	4	4	3	4	270	517	228	52	483	110.841	133.39	1.20343	0.733913		hypothetical protein
Rv0122	-	9	6	3	4	4	2	2	356	151	123	206	236	70.2562	86.2589	1.22778	0.684935		hypothetical protein
Rv0123	-	4	0	0	0	0	0	0	0	0	0	0	0	n/a	n/a	n/a	n/a		hypothetical protein
Rv0124	PE_PGRS2	8	5	4	4	3	4	3	182	391	85	30	187	79.6679	52.9914	0.665154	0.329998		PE-PGRS family protein
Rv0125	pepA	8	8	8	8	6	7	3	240	767	282	372	190	83.9695	99.7105	1.18746	0.110928		serine protease PepA
Rv0126	treS	26	14	1	5	9	5	3	33	158	177	110	62	8.78406	23.5798	2.68438	0.200722		trehalose synthase TRES
Rv0127	-	22	0	0	0	0	0	0	0	0	0	0	0	n/a	n/a	n/a	n/a		hypothetical protein
Rv0128	-	13	13	11	12	11	8	6	1141	2406	763	500	1201	190.07	170.497	0.897025	0.173946		transmembrane protein
Rv0129c	fbpC	23	11	4	9	9	9	8	78	632	3449	338	584	40.1192	374.008	9.32242	0.071749		secreted antigen 85-C FBPC (85C) (antigen 85 complex C) (AG58C) (Mycolyl transferase 85C) (fibronectin-binding protein C)
Rv0130	-	3	3	2	3	3	3	1	31	183	136	34	1	45.223	54.9297	1.21464	0.363723		hypothetical protein
Rv0131c	fadE1	15	14	11	14	9	8	5	873	1236	344	443	377	109.865	77.2616	0.70324	0.0247135		acyl-CoA dehydrogenase FADE1
Rv0132c	fgd2	13	11	9	10	10	11	9	1395	2053	1862	1156	1253	227.566	360.496	1.58414	0.95208		putative f420-dependent glucose-6-phosphate dehydrogenase Fgd2
Rv0133	-	4	4	4	4	4	4	4	667	1204	614	408	580	331.613	367.891	1.1094	0.973267		acetyltransferase
Rv0134	ephF	10	10	8	8	10	10	7	1494	1577	529	470	409	231.865	131.176	0.565745	0.124577		epoxide hydrolase EphF
Rv0135c	-	10	5	4	5	2	2	2	763	1042	108	51	462	264.403	106.801	0.403935	0.00635394		transcriptional regulatory protein
Rv0136	cyp138	20	16	11	15	11	11	11	1504	2462	1015	804	1200	177.728	172.529	0.970746	0.287335		cytochrome P450 138
Rv0137c	msrA	8	7	6	6	5	7	4	369	700	187	207	210	107.655	79.7629	0.74091	0.158051		methionine sulfoxide reductase A
Rv0138	-	6	6	4	6	6	6	6	2136	2007	1169	1181	968	528.452	515.652	0.975778	0.990652		hypothetical protein
Rv0139	-	11	10	10	10	10	9	8	2859	3978	1508	1746	2611	499.652	533.354	1.06745	0.262084		oxidoreductase
Rv0140	-	13	10	4	10	7	10	7	1128	2582	1674	1586	943	256.127	396.096	1.54648	0.919319		hypothetical protein
Rv0141c	-	4	2	1	2	1	0	0	40	80	15	0	0	42.0449	7.16729	0.170468	0.098322		hypothetical protein
Rv0142	-	5	4	3	4	4	4	3	259	757	38	251	121	170.933	96.6963	0.565697	0.0616307		hypothetical protein
Rv0143c	-	23	19	12	17	16	16	13	1202	2426	2714	1520	2241	133.669	313.467	2.3451	0.584984		transmembrane protein
Rv0144	-	10	10	7	10	9	8	8	1446	1989	1369	859	1126	251.372	309.293	1.23042	0.563785		TetR family transcriptional regulator
Rv0145	-	13	10	9	8	8	8	7	1191	1649	562	371	381	207.67	122.128	0.588088	0.0929584		hypothetical protein
Rv0146	-	14	11	7	11	9	10	6	1316	3145	1623	1006	2546	278.677	422.728	1.51691	0.968211		hypothetical protein
Rv0147	-	17	17	15	17	15	15	14	4114	7405	1740	1792	2602	480.536	329.05	0.684756	0.0748279		aldehyde dehydrogenase
Rv0148	-	13	13	9	12	12	10	8	1370	1952	1110	1083	1074	186.227	232.821	1.2502	0.338996		short-chain type dehydrogenase/reductase
Rv0149	-	17	15	9	13	12	11	9	908	1737	804	984	917	124.187	167.078	1.34538	0.86327		quinone oxidoreductase
Rv0150c	-	3	2	1	2	1	0	0	5	58	3	0	0	19.239	1.43346	0.0745081	0.566201		hypothetical protein
Rv0151c	PE1	34	29	22	26	19	21	18	3007	5885	3489	5135	5287	215.389	441.915	2.05171	0.314265		PE family protein
Rv0152c	PE2	29	26	25	25	25	22	20	3258	4432	2347	2152	1609	216.726	219.908	1.01468	0.0173419		PE family protein
Rv0153c	ptbB	7	3	2	2	0	1	0	72	105	0	1	0	42.8795	1	0.0233212	0.0525375		phosphotyrosine protein phosphatase PTPB (protein-tyrosine-phosphatase) (PTPase)
Rv0154c	fadE2	10	7	4	7	4	3	1	179	393	66	97	2	56.6705	23.1023	0.40766	0.00334177		acyl-CoA dehydrogenase FADE2
Rv0155	pntAa	8	6	4	5	4	4	2	356	312	104	127	4	85.8904	38.2791	0.445674	0.140814		NAD(P) transhydrogenase subunit alpha
Rv0156	pntAb	0	0	0	0	0	0	0	0	0	0	0	0	n/a	n/a	n/a	n/a		NAD(P) transhydrogenase subunit alpha
Rv0157	pntB	8	4	4	3	3	2	1	188	59	50	26	2	52.6312	18.8565	0.358277	0.084798		NAD(P) transhydrogenase subunit beta
Rv0158	-	15	14	10	13	12	13	11	673	2282	1526	1222	1770	140.011	295.384	2.10971	0.606889		TetR family transcriptional regulator
Rv0159c	PE3	38	35	30	32	28	30	23	5285	6525	3583	3473	2150	250.102	247.558	0.989826	0.0155049		PE family protein
Rv0160c	PE4	33	28	21	25	21	22	17	4249	8024	3561	4491	4456	309.152	412.757	1.33513	0.167105		PE family protein
Rv0161	-	13	10	5	5	4	7	4	216	182	118	174	341	30.8424	56.7093	1.83868	0.954676		oxidoreductase
Rv0162c	adhE1	13	8	5	7	6	7	5	290	847	106	487	305	95.6519	104.879	1.09646	0.363372		zinc-type alcohol dehydrogenase E subunit
Rv0163	-	7	7	5	7	5	6	3	207	516	258	272	205	70.6562	98.1543	1.38918	0.942652		hypothetical protein
Rv0164	TB18.5	8	1	1	1	1	1	1	42	402	126	166	109	273.574	376.017	1.37446	0.836516		hypothetical protein
Rv0165c	-	5	4	4	4	4	4	4	331	790	269	174	233	192.605	155.653	0.808144	0.0309363		GntR family transcriptional regulator
Rv0166	fadD5	20	17	14	15	15	12	12	2392	4594	1400	1955	2145	289.286	297.426	1.02814	0.28984		long-chain-fatty-acid--CoA ligase
Rv0167	yrbE1A	5	4	3	4	3	3	4	46	168	883	217	434	35.246	354.402	10.0551	0.044528		integral membrane protein YRBE1A
Rv0168	yrbE1B	10	9	8	9	9	8	8	2115	2122	14928	14500	13717	357.56	4449.13	12.443	0.253415		integral membrane protein YRBE1B
Rv0169	mce1A	26	21	18	20	21	20	20	4153	4192	7682	4316	3529	301.602	693.253	2.29857	0.478871	yes	MCE-family protein MCE1A
Rv0170	mce1B	14	13	8	10	12	11	9	597	458	2137	1262	804	63.5551	305.011	4.79917	0.0105046	yes	MCE-family protein MCE1B
Rv0171	mce1C	22	21	16	18	17	20	18	1759	1955	3905	2217	2950	132.723	398.757	3.00443	0.0479199	yes	MCE-family protein MCE1C
Rv0172	mce1D	26	24	18	18	19	22	15	1894	2216	4105	2038	3404	127.739	364.968	2.85714	0.250582		MCE-family protein MCE1D
Rv0173	lprK	11	9	7	7	8	7	8	1323	1270	2996	1605	1932	219.95	672.927	3.05945	0.433831	yes	MCE-family lipoprotein LprK
Rv0174	mce1F	23	18	15	17	17	16	16	4463	4712	7354	4641	5218	384.837	886.575	2.30377	0.876739		MCE-family protein MCE1F
Rv0175	-	6	5	4	5	4	5	3	757	711	1213	950	1012	224.708	588.226	2.61774	0.602407	yes	mce associated membrane protein
Rv0176	-	12	9	8	8	9	8	8	3144	1128	13204	33949	49483	400.336	9694	24.2146	0.28516	yes	mce associated transmembrane protein
Rv0177	-	8	6	6	5	6	6	4	1240	650	1984	984	401	256.758	534.94	2.08344	0.696042		MCE associated protein
Rv0178	-	8	6	4	6	5	5	5	580	847	1026	538	480	172.822	318.847	1.84494	0.815973		mce associated membrane protein
Rv0179c	lprO	19	18	15	14	12	16	15	1499	2400	1372	959	1197	155.713	180.787	1.16102	0.466029		lipoprotein LprO
Rv0180c	-	24	15	9	12	8	10	8	533	897	502	352	466	68.1353	80.9878	1.18863	0.239583		transmembrane protein
Rv0181c	-	13	9	4	8	4	5	3	87	444	205	136	1142	37.8009	141.191	3.73511	0.889348		hypothetical protein
Rv0182c	sigG	15	14	9	13	8	10	6	845	1797	388	831	543	131.338	117.727	0.896362	0.00369767		RNA polymerase factor sigma-70
Rv0183	-	12	12	8	11	8	11	9	1661	3164	1229	1588	1744	283.314	349.681	1.23425	0.977961		lysophospholipase
Rv0184	-	9	5	4	4	4	3	4	711	829	203	163	385	229.838	134.699	0.58606	0.39942		hypothetical protein
Rv0185	-	9	3	3	3	3	3	3	659	1123	546	332	45	423.921	296.924	0.700423	0.0547982		hypothetical protein
Rv0186	bglS	24	10	5	9	6	6	4	602	1151	167	332	838	123.467	118.049	0.956118	0.681889		beta-glucosidase
Rv0187	-	6	4	1	3	2	2	1	82	134	155	124	163	38.7262	101.531	2.62176	0.853162		O-methyltransferase
Rv0188	-	6	5	4	4	3	1	2	113	148	89	5	58	38.4215	27.5464	0.716954	0.117825		transmembrane protein
Rv0189c	ilvD	16	0	0	0	0	0	0	0	0	0	0	0	n/a	n/a	n/a	n/a		dihydroxy-acid dehydratase
Rv0190	-	3	3	2	3	2	1	2	310	35	38	5	88	103.617	37.8856	0.365632	0.603811		hypothetical protein
Rv0191	-	14	12	12	11	11	12	11	3089	6165	3775	3019	5416	540.521	923.241	1.70806	0.232804		integral membrane protein
Rv0192	-	10	10	10	10	10	9	9	2197	2106	1117	1088	2617	328.555	430.682	1.31084	0.107604		hypothetical protein
Rv0193c	-	26	23	15	20	18	17	16	1500	2805	1491	1288	1428	132.163	168.99	1.27865	0.393548		hypothetical protein
Rv0194	-	43	38	30	34	32	29	26	6291	9315	4926	3803	4778	297.94	327.325	1.09863	0.143238		drugs-transport transmembrane ATP-binding protein ABC transporter
Rv0195	-	4	4	2	4	4	4	2	623	797	449	409	404	262.023	292.55	1.11651	0.692284		two component transcriptional regulatory protein
Rv0196	-	7	7	6	7	5	7	6	649	933	407	293	765	164.527	187.262	1.13818	0.441485		transcriptional regulatory protein
Rv0197	-	26	18	10	15	13	14	9	1075	1707	766	775	889	111.211	124.325	1.11791	0.636354		oxidoreductase
Rv0198c	-	33	15	9	13	11	10	6	637	631	793	631	824	64.2994	137.747	2.14228	0.523953		zinc metalloprotease
Rv0199	-	12	7	5	6	3	5	4	601	436	124	127	262	116.735	65.8404	0.564016	0.0614365	yes	hypothetical protein
Rv0200	-	6	3	2	2	3	3	2	33	257	344	1066	1073	60.2194	758.942	12.6029	0.0755449		transmembrane protein
Rv0201c	-	7	7	4	7	4	2	2	54	214	67	60	12	25.0401	19.1275	0.763875	0.164511		hypothetical protein
Rv0202c	mmpL11	27	13	6	9	0	2	1	230	438	0	37	25	36.2075	4.42707	0.122269	0.000832112		transmembrane transport protein MmpL11
Rv0203	-	3	3	2	3	3	3	3	455	560	309	199	372	250.865	266.701	1.06313	0.718471		hypothetical protein
Rv0204c	-	18	9	3	6	3	1	1	104	141	25	90	1	19.9551	12.7459	0.638727	0.129899	yes	transmembrane protein
Rv0205	-	11	6	6	6	6	5	5	480	845	307	677	630	157.012	248.048	1.5798	0.345923		transmembrane protein
Rv0206c	mmpL3	26	0	0	0	0	0	0	0	0	0	0	0	n/a	n/a	n/a	n/a		transmembrane transport protein MmpL3
Rv0207c	-	6	4	3	3	4	4	2	311	570	148	67	316	155.875	117.053	0.750938	0.245805		hypothetical protein
Rv0208c	trmB	7	2	1	1	0	0	0	4	18	0	0	0	7.11769	1	0.140495	0.24017		tRNA (guanine-N(7)-)-methyltransferase
Rv0209	-	10	8	3	8	5	6	4	414	730	227	249	295	101.654	88.5552	0.871146	0.185753		hypothetical protein
Rv0210	-	11	7	7	7	7	7	6	1435	2014	801	839	491	359.711	286.872	0.797507	0.0138618		hypothetical protein
Rv0211	pckA	21	0	0	0	0	0	0	0	0	0	0	0	n/a	n/a	n/a	n/a		phosphoenolpyruvate carboxykinase
Rv0212c	nadR	5	5	3	5	4	5	3	315	662	503	678	306	136.17	282.048	2.07129	0.623849		transcriptional regulatory protein NadR
Rv0213c	-	23	20	19	20	17	16	14	1886	4088	1665	1886	1554	207.447	237.732	1.14599	0.028665		methyltransferase (methylase)
Rv0214	fadD4	27	20	14	19	12	12	11	1850	3183	867	1303	973	179.396	146.571	0.817023	0.0219057		long-chain-fatty-acid--CoA ligase
Rv0215c	fadE3	9	7	6	6	6	6	6	1137	1587	796	444	873	284.282	274.623	0.966021	0.11289		acyl-CoA dehydrogenase FADE3
Rv0216	-	15	8	4	6	2	2	1	182	298	50	78	33	43.0192	19.1138	0.444308	0.0180447	yes	hypothetical protein
Rv0217c	lipW	15	12	8	9	8	7	6	957	1006	542	718	604	123.567	144.374	1.16838	0.455203		esterase LipW
Rv0218	-	16	13	12	13	11	12	10	2300	2385	1178	1792	1865	272.662	342.378	1.25568	0.383923	yes	transmembrane protein
Rv0219	-	10	6	5	6	6	6	6	536	1056	602	202	430	186.247	188.464	1.01191	0.17766		transmembrane protein
Rv0220	lipC	19	11	7	9	6	10	5	866	973	455	522	391	125.302	116.204	0.927396	0.21613		esterase LipC
Rv0221	-	17	14	12	13	9	9	5	1117	1607	950	669	409	141.635	136.649	0.964797	0.0171965		hypothetical protein
Rv0222	echA1	6	4	1	3	3	2	3	118	27	301	6	367	31.5732	148.837	4.71403	0.562381		enoyl-CoA hydratase
Rv0223c	-	17	9	5	7	8	4	4	392	946	358	398	71	102.052	88.7207	0.869368	0.151655		aldehyde dehydrogenase
Rv0224c	-	11	0	0	0	0	0	0	0	0	0	0	0	n/a	n/a	n/a	n/a		methyltransferase (methylase)
Rv0225	-	18	0	0	0	0	0	0	0	0	0	0	0	n/a	n/a	n/a	n/a		hypothetical protein
Rv0226c	-	21	0	0	0	0	0	0	0	0	0	0	0	n/a	n/a	n/a	n/a		transmembrane protein
Rv0227c	-	19	0	0	0	0	0	0	0	0	0	0	0	n/a	n/a	n/a	n/a		hypothetical protein
Rv0228	-	10	0	0	0	0	0	0	0	0	0	0	0	n/a	n/a	n/a	n/a		integral membrane acyltransferase
Rv0229c	-	14	7	5	6	6	5	5	205	347	752	274	307	56.3219	177.86	3.15791	0.464195		hypothetical protein
Rv0230c	php	11	9	7	9	8	7	7	2036	4197	982	1324	1589	483.666	396.524	0.819829	0.103025		phosphotriesterase
Rv0231	fadE4	29	29	26	25	25	25	19	2377	3846	2622	2407	2613	154.069	243.475	1.5803	0.820528		acyl-CoA dehydrogenase FADE4
Rv0232	-	9	9	9	9	8	9	5	893	2331	1143	929	1355	243.871	348.356	1.42844	0.320772		TetR/ACRR family transcriptional regulator
Rv0233	nrdB	9	9	7	8	7	7	7	1085	1849	1445	973	743	232.656	329.411	1.41587	0.793851		ribonucleotide-diphosphate reductase subunit beta
Rv0234c	gabD1	16	9	6	6	7	6	4	323	540	520	332	297	68.5849	119.232	1.73846	0.945417		succinic semialdehyde dehydrogenase
Rv0235c	-	16	10	4	9	5	4	6	450	674	105	188	816	81.4332	95.9155	1.17784	0.990575		transmembrane protein
Rv0236A	-	27	0	0	0	0	0	0	0	0	0	0	0	n/a	n/a	n/a	n/a		hypothetical protein
Rv0236c	-	0	0	0	0	0	0	0	0	0	0	0	0	n/a	n/a	n/a	n/a		transmembrane protein
Rv0237	lpqI	9	5	2	4	2	2	3	49	430	144	299	170	59.2893	115.273	1.94425	0.890016		lipoprotein LpqI
Rv0238	-	10	1	1	1	1	1	1	121	86	113	7	112	163.479	207.06	1.26658	0.583459		TetR family transcriptional regulator
Rv0239	-	2	2	2	2	2	2	2	247	314	528	321	65	207.189	439.506	2.12128	0.722993		hypothetical protein
Rv0240	-	6	6	3	4	5	5	4	262	440	192	68	31	83.641	46.1612	0.551897	0.267144		hypothetical protein
Rv0241c	-	10	4	2	1	2	3	2	104	1	43	100	97	24.5067	55.2084	2.25279	0.315207		hypothetical protein
Rv0242c	fabG	9	5	0	3	3	0	2	0	14	37	0	56	1.63139	16.279	9.97857	0.388663		3-ketoacyl-(acyl-carrier-protein) reductase
Rv0243	fadA2	17	13	6	8	6	7	5	158	301	163	131	283	24.8781	39.9551	1.60604	0.623127		acetyl-CoA acetyltransferase
Rv0244c	fadE5	18	14	13	13	3	6	2	928	1666	101	115	40	131.441	17.4573	0.132814	1.14589e-09		acyl-CoA dehydrogenase FADE5
Rv0245	-	2	2	1	2	0	1	0	6	43	0	2	0	15.3376	1	0.065199	0.169071		oxidoreductase
Rv0246	-	26	19	10	16	13	11	10	808	969	400	331	491	69.5602	58.7839	0.845079	0.148106		integral membrane protein
Rv0247c	-	6	1	0	0	0	1	0	0	0	0	3	0	1	3	3	0.42265		fumarate reductase iron-sulfur subunit
Rv0248c	sdhA	27	12	1	2	9	8	4	181	3	203	150	493	14.2782	62.4398	4.37309	0.000355482		succinate dehydrogenase flavoprotein subunit
Rv0249c	-	19	12	1	1	8	9	3	125	13	326	475	62	10.3912	69.7922	6.71646	0.00362863	yes	succinate dehydrogenase membrane anchor subunit
Rv0250c	-	3	2	1	2	2	2	1	20	149	64	53	35	52.7763	71.4667	1.35414	0.643912		hypothetical protein
Rv0251c	hsp	3	3	2	2	1	1	0	87	32	58	84	0	33.3867	46.4757	1.39204	0.408748		heat shock protein hsp (heat-stress-induced ribosome-binding protein A)
Rv0252	nirB	31	20	15	16	13	12	13	1505	2664	1078	1525	1756	148.114	199.937	1.34989	0.422139		nitrite reductase large subunit
Rv0253	nirD	5	4	2	4	2	2	2	69	284	60	104	35	57.53	47.5277	0.826138	0.482193		nitrite reductase [NAD(P)H] small subunit NirD
Rv0254c	cobU	3	2	2	1	0	2	1	218	59	0	85	4	119.317	44.1441	0.369974	0.23905		bifunctional cobinamide kinase/cobinamide phosphate guanylyltransferase
Rv0255c	cobQ1	13	11	8	11	10	9	6	952	1016	252	220	131	134.905	51.683	0.383108	0.00737936		cobyric acid synthase
Rv0256c	PPE2	27	24	17	18	17	16	12	1459	1863	1547	1352	1642	102.187	174.176	1.70448	0.128732		PPE family protein
Rv0257	-	3	3	2	3	2	2	2	301	121	138	36	267	117.508	129.124	1.09885	0.771568		hypothetical protein
Rv0258c	-	5	1	1	1	1	1	1	3	155	142	137	126	93.1201	376.282	4.04083	0.445916		hypothetical protein
Rv0259c	-	5	3	3	3	1	2	1	219	154	123	73	1	98.3071	63.7886	0.64887	0.136976		hypothetical protein
Rv0260c	-	13	7	5	7	2	3	3	311	377	50	240	229	73.0072	68.0053	0.931487	0.0456767		bifunctional uroporphyrinogen-III synthetase/response regulator domain protein
Rv0261c	narK3	19	9	5	8	6	4	5	752	571	493	169	584	115.254	124.469	1.07996	0.584888		integral membrane nitrite extrusion protein NarK3
Rv0262c	aac	5	3	2	2	1	2	1	39	149	40	123	643	41.1183	229.94	5.59215	0.923307		aminoglycoside 2'-N-acetyltransferase AAC (AAC(2')-IC)
Rv0263c	-	11	7	6	6	5	4	6	799	1847	2245	7362	8990	260.681	2413.98	9.26027	0.751103		hypothetical protein
Rv0264c	-	8	7	4	7	5	5	4	315	1107	525	212	611	134.304	173.714	1.29344	0.448633		hypothetical protein
Rv0265c	-	8	7	6	6	7	7	6	1447	1666	1131	411	1043	332.352	335.607	1.0098	0.517857		periplasmic IRON-transport lipoprotein
Rv0266c	oplA	29	24	21	24	22	20	18	4969	8863	3312	2265	2910	409.154	325.93	0.796593	0.00619943		5-oxoprolinase
Rv0267	narU	8	8	7	6	7	4	6	1339	1659	1009	858	1134	277.649	344.309	1.24009	0.270565		integral membrane nitrite extrusion protein NarU
Rv0268c	-	12	11	10	10	11	11	10	1561	3514	1571	803	1940	319.091	354.467	1.11087	0.465242		hypothetical protein
Rv0269c	-	8	7	6	7	7	7	5	815	1615	864	773	998	243.513	345.586	1.41917	0.522451		hypothetical protein
Rv0270	fadD2	16	15	13	14	11	13	9	1742	1767	1673	917	378	177.448	188.435	1.06192	0.0564645		acyl-CoA synthetase
Rv0271c	fadE6	23	18	9	18	16	14	12	1523	1935	1649	1051	1173	141.911	199.508	1.40586	0.885774		acyl-CoA dehydrogenase FADE6
Rv0272c	-	13	8	3	7	3	5	4	247	576	108	144	120	70.8788	43.2322	0.609946	0.290288		hypothetical protein
Rv0273c	-	11	6	6	5	4	4	3	417	430	132	261	290	106.875	104.258	0.975512	0.234041		transcriptional regulatory protein
Rv0274	-	6	4	2	4	3	2	2	272	988	432	431	243	207.626	260.9	1.25659	0.475998		hypothetical protein
Rv0275c	-	5	4	3	4	3	2	2	186	247	319	223	327	79.5468	199.167	2.50377	0.602675		TetR family transcriptional regulator
Rv0276	-	17	15	10	14	13	9	9	1080	2128	1663	1062	1110	150.118	237.582	1.58263	0.979145		hypothetical protein
Rv0277c	-	4	3	3	2	3	3	3	279	119	404	132	140	110.249	211.056	1.91436	0.919546		hypothetical protein
Rv0278c	PE_PGRS3	17	10	8	8	8	8	9	411	858	256	336	415	88.4997	92.1804	1.04159	0.773959		PE-PGRS family protein
Rv0279c	PE_PGRS4	13	12	12	12	11	10	9	1065	1590	636	765	873	160.355	174.205	1.08637	0.0663641		PE-PGRS family protein
Rv0280	PPE3	23	20	16	20	16	17	15	1817	4233	1365	1401	1311	208.439	189.159	0.907505	0.0325937		PPE family protein
Rv0281	-	8	8	7	8	6	7	4	610	1196	414	379	563	158.548	154.683	0.975621	0.0274539		hypothetical protein
Rv0282	-	16	0	0	0	0	0	0	0	0	0	0	0	n/a	n/a	n/a	n/a		hypothetical protein
Rv0283	-	16	0	0	0	0	0	0	0	0	0	0	0	n/a	n/a	n/a	n/a		hypothetical protein
Rv0284	-	49	0	0	0	0	0	0	0	0	0	0	0	n/a	n/a	n/a	n/a		hypothetical protein
Rv0285	PE5	2	0	0	0	0	0	0	0	0	0	0	0	n/a	n/a	n/a	n/a		PE family protein
Rv0286	PPE4	26	1	0	0	1	1	1	0	0	2	1	2	1	4.55543	4.55543	0.307273		PPE family protein
Rv0287	esxG	1	0	0	0	0	0	0	0	0	0	0	0	n/a	n/a	n/a	n/a		hypothetical protein
Rv0288	esxH	7	0	0	0	0	0	0	0	0	0	0	0	n/a	n/a	n/a	n/a		low molecular weight protein antigen 7 ESXH (10 kDa antigen) (CFP-7) (protein TB10.4)
Rv0289	-	13	0	0	0	0	0	0	0	0	0	0	0	n/a	n/a	n/a	n/a		hypothetical protein
Rv0290	-	12	0	0	0	0	0	0	0	0	0	0	0	n/a	n/a	n/a	n/a		transmembrane protein
Rv0291	mycP3	12	0	0	0	0	0	0	0	0	0	0	0	n/a	n/a	n/a	n/a		membrane-anchored mycosin
Rv0292	-	15	0	0	0	0	0	0	0	0	0	0	0	n/a	n/a	n/a	n/a		transmembrane protein
Rv0293c	-	21	12	8	10	9	10	6	1211	1188	526	388	310	152.236	95.4591	0.627045	0.060463		hypothetical protein
Rv0294	tam	11	7	4	6	6	7	5	456	778	236	243	243	125.793	95.4707	0.758953	0.426238		trans-aconitate 2-methyltransferase
Rv0295c	-	7	5	3	5	1	4	1	667	961	2	124	439	236.974	97.3604	0.410848	0.00426612		hypothetical protein
Rv0296c	-	36	23	15	23	21	16	15	1513	2547	1135	429	1105	126.157	105.306	0.834724	0.0453893		sulfatase
Rv0297	PE_PGRS5	10	7	7	7	7	7	7	827	1254	424	532	1353	215.071	292.78	1.36131	0.250712		PE-PGRS family protein
Rv0298	-	3	2	2	2	2	2	1	311	353	491	230	7	248.534	352.487	1.41827	0.251276		hypothetical protein
Rv0299	-	1	1	1	1	1	1	1	67	382	89	140	82	285.345	292.462	1.02494	0.770756		hypothetical protein
Rv0300	-	3	3	2	3	3	2	2	562	930	713	331	1273	356.143	686.29	1.92701	0.916884		hypothetical protein
Rv0301	-	6	6	6	6	6	5	6	562	1081	776	594	652	192.734	311.928	1.61843	0.855892		hypothetical protein
Rv0302	-	6	5	3	4	3	5	4	928	612	605	319	473	245.215	257.201	1.04888	0.89401		TetR/ACRR family transcriptional regulator
Rv0303	-	10	10	9	10	9	9	6	1699	1637	684	552	576	254.568	167.917	0.659616	0.0247068		dehydrogenase/reductase
Rv0304c	PPE5	102	70	42	55	47	51	39	5179	7892	3567	3496	2941	135.01	133.178	0.986431	0.0140239		PPE family protein
Rv0305c	PPE6	36	24	18	22	21	18	18	2476	3233	2172	1279	1427	175.15	188.656	1.07711	0.0308689		PPE family protein
Rv0306	-	4	3	2	2	1	3	0	167	381	35	95	0	126.153	42.8158	0.339396	0.167857		putative oxidoreductase
Rv0307c	-	7	6	4	5	5	6	5	328	982	561	324	461	146.579	206.515	1.4089	0.794023		hypothetical protein
Rv0308	-	11	6	4	5	5	5	4	96	491	189	144	291	62.6708	93.9732	1.49947	0.726143		integral membrane protein
Rv0309	-	11	7	4	4	4	3	4	191	113	256	290	324	34.9712	114.428	3.27207	0.695973		hypothetical protein
Rv0310c	-	9	5	4	4	1	2	0	40	133	40	51	0	22.9939	17.8451	0.776079	0.0683439		hypothetical protein
Rv0311	-	13	7	6	7	5	3	1	312	792	135	471	2	107.683	85.9508	0.798181	0.0257955		hypothetical protein
Rv0312	-	18	8	4	3	5	6	4	464	706	327	268	260	105.762	99.2792	0.938705	0.86207		hypothetical protein
Rv0313	-	3	3	3	3	3	3	2	600	1531	244	281	314	484.733	257.436	0.531088	0.0297083		hypothetical protein
Rv0314c	-	6	5	5	5	4	5	5	1128	1847	886	873	1182	426.606	538.278	1.26177	0.326618		hypothetical protein
Rv0315	-	7	6	3	5	6	4	5	503	228	478	267	595	100.689	202.155	2.00772	0.72667		beta-1,3-glucanase precursor
Rv0316	-	7	6	4	6	6	5	4	348	553	626	191	297	108.044	172.231	1.59408	0.918268		muconolactone isomerase
Rv0317c	glpQ2	12	11	6	11	9	9	8	1191	2092	1585	1441	724	212.255	322.806	1.52084	0.73713		glycerophosphoryl diester phosphodiesterase
Rv0318c	-	6	6	4	6	6	5	4	467	403	297	411	40	112.061	121.285	1.08231	0.430774		integral membrane protein
Rv0319	pcp	7	5	3	5	3	3	3	583	929	368	414	758	217.504	277.762	1.27704	0.6838		pyrrolidone-carboxylate peptidase
Rv0320	-	9	8	8	8	7	7	7	1214	1854	1087	1164	1392	277.211	418.388	1.50928	0.542577		hypothetical protein
Rv0321	dcd	2	2	1	2	1	2	0	15	334	7	18	0	104.328	12.3447	0.118326	0.148508		deoxycytidine triphosphate deaminase
Rv0322	udgA	16	9	7	7	7	8	4	402	936	361	282	297	102.446	96.7935	0.944829	0.331491		UDP-glucose 6-dehydrogenase UdgA
Rv0323c	-	9	5	4	3	3	4	3	416	653	83	263	398	154.048	133.901	0.869214	0.551638		hypothetical protein
Rv0324	-	11	6	4	3	4	3	3	127	281	118	56	277	47.1193	66.08	1.4024	0.621791		ArsR family transcriptional regulator
Rv0325	-	5	5	5	5	5	5	5	1289	1738	1333	905	1734	444.075	720.869	1.62331	0.515193		hypothetical protein
Rv0326	-	5	3	2	2	2	2	2	505	445	374	29	12	244.147	132.091	0.541032	0.608386	yes	hypothetical protein
Rv0327c	cyp135A1	21	10	6	8	6	5	4	1203	1353	1121	474	572	191.548	201.55	1.05222	0.542877		cytochrome P450 135A1
Rv0328	-	10	6	4	6	3	3	2	671	944	47	249	2	196.452	49.2599	0.250747	0.0106686		TetR/AcrR family transcriptional regulator
Rv0329c	-	7	4	4	4	2	3	2	369	978	645	305	111	228.89	253.159	1.10603	0.170654		hypothetical protein
Rv0330c	-	9	8	6	8	6	6	5	1246	2500	858	1131	1019	328.007	348.579	1.06272	0.64582		hypothetical protein
Rv0331	-	14	11	9	9	8	8	8	591	915	940	458	438	98.8055	156.034	1.5792	0.645322		dehydrogenase/reductase
Rv0332	-	8	7	6	7	7	5	6	1164	1998	640	534	516	322.106	224.257	0.696222	0.0152131		hypothetical protein
Rv0333	-	4	3	2	3	3	2	2	83	970	472	429	390	214.31	400.224	1.8675	0.588989		hypothetical protein
Rv0334	rmlA	15	0	0	0	0	0	0	0	0	0	0	0	n/a	n/a	n/a	n/a		alpha-D-glucose-1-phosphate thymidylyltransferase RmlA
Rv0335c	PE6	0	0	0	0	0	0	0	0	0	0	0	0	n/a	n/a	n/a	n/a		PE family protein
Rv0336	-	1	0	0	0	0	0	0	0	0	0	0	0	n/a	n/a	n/a	n/a		13E12 repeat family protein
Rv0337c	aspC	17	0	0	0	0	0	0	0	0	0	0	0	n/a	n/a	n/a	n/a		aminotransferase AlaT
Rv0338c	-	29	0	0	0	0	0	0	0	0	0	0	0	n/a	n/a	n/a	n/a		iron-sulfur-binding reductase
Rv0339c	-	20	14	7	13	8	10	6	624	1213	711	452	408	92.2434	104.776	1.13587	0.364293		transcriptional regulatory protein
Rv0340	-	3	0	0	0	0	0	0	0	0	0	0	0	n/a	n/a	n/a	n/a		hypothetical protein
Rv0341	iniB	11	5	4	4	4	5	4	397	725	228	150	80	158.878	86.7303	0.545894	0.074087		isoniazid inductible gene protein INIB
Rv0342	iniA	21	17	14	14	16	15	12	2186	4089	2468	1719	2702	260.624	370.515	1.42165	0.661039		isoniazid inductible gene protein INIA
Rv0343	iniC	9	7	6	7	7	5	5	673	984	752	159	410	171.985	173.527	1.00897	0.0542167		isoniazid inductible gene protein INIC
Rv0344c	lpqJ	9	7	5	6	6	4	2	838	983	211	331	46	193.987	81.4936	0.420098	0.0104895		lipoprotein LpqJ
Rv0345	-	5	4	4	4	3	4	4	382	821	467	606	567	209.067	379.6	1.81569	0.797353		hypothetical protein
Rv0346c	ansP2	22	14	4	9	8	9	5	95	908	153	195	192	44.1463	35.6465	0.807462	0.465707		L-asparagine ABC transporter permease
Rv0347	-	14	0	0	0	0	0	0	0	0	0	0	0	n/a	n/a	n/a	n/a		hypothetical protein
Rv0348	-	10	1	0	1	1	0	1	0	66	8	0	1	38.4542	8.46719	0.220189	0.52756		transcriptional regulatory protein
Rv0349	-	7	7	3	4	6	5	5	118	421	404	351	665	50.8361	183.394	3.60755	0.146357		hypothetical protein
Rv0350	dnaK	12	0	0	0	0	0	0	0	0	0	0	0	n/a	n/a	n/a	n/a		molecular chaperone DnaK
Rv0351	grpE	7	0	0	0	0	0	0	0	0	0	0	0	n/a	n/a	n/a	n/a		heat shock protein GrpE
Rv0352	dnaJ1	9	0	0	0	0	0	0	0	0	0	0	0	n/a	n/a	n/a	n/a		chaperone protein DnaJ
Rv0353	hspR	6	5	4	5	4	3	2	615	1013	227	60	188	233.289	86.296	0.36991	0.00578108		HEAT shock protein transcriptional repressor HspR
Rv0354c	PPE7	3	3	2	2	3	2	2	515	1262	502	398	557	405.942	445.209	1.09673	0.897904		PPE family protein
Rv0355c	PPE8	130	98	77	90	81	81	62	9004	16900	7080	8730	5961	186.561	208.126	1.11559	0.000186142		PPE family protein
Rv0356c	-	6	5	2	5	3	4	3	1134	1265	540	516	87	359.911	220.713	0.613244	0.777903		hypothetical protein
Rv0357c	purA	20	0	0	0	0	0	0	0	0	0	0	0	n/a	n/a	n/a	n/a		adenylosuccinate synthetase
Rv0358	-	8	0	0	0	0	0	0	0	0	0	0	0	n/a	n/a	n/a	n/a		hypothetical protein
Rv0359	-	9	9	9	9	9	9	8	2928	5553	1500	1248	1894	664.314	470.941	0.708913	0.00342063		integral membrane protein
Rv0360c	-	6	5	4	5	5	4	3	203	861	275	318	146	138.371	140.165	1.01296	0.42301		hypothetical protein
Rv0361	-	6	4	3	4	3	3	3	57	324	687	170	384	60.5456	285.55	4.71629	0.411052		hypothetical protein
Rv0362	mgtE	13	11	8	11	1	1	0	720	2315	2	2	0	183.948	1	0.00543633	1.37019e-07		Mg2+ transport transmembrane protein MgtE
Rv0363c	fba	10	0	0	0	0	0	0	0	0	0	0	0	n/a	n/a	n/a	n/a		fructose-bisphosphate aldolase
Rv0364	-	10	0	0	0	0	0	0	0	0	0	0	0	n/a	n/a	n/a	n/a		transmembrane protein
Rv0365c	-	16	12	11	11	10	10	8	1717	2496	687	785	1369	255.253	213.912	0.83804	0.0123394		hypothetical protein
Rv0366c	-	5	4	3	4	4	3	2	665	568	241	200	239	238.505	156.696	0.656994	0.216415		hypothetical protein
Rv0367c	-	2	2	1	2	1	1	0	217	84	60	7	0	126.131	32.1692	0.255045	0.212195		hypothetical protein
Rv0368c	-	16	13	11	13	10	10	8	1908	2800	1335	917	970	263.009	230.015	0.874551	0.0495937		hypothetical protein
Rv0369c	-	6	3	1	3	1	1	1	37	227	56	100	259	55.6423	122.144	2.19517	0.614284		membrane oxidoreductase
Rv0370c	-	17	9	5	7	3	4	3	296	428	144	172	133	58.5234	46.5498	0.795404	0.0646644		oxidoreductase
Rv0371c	-	5	1	1	1	0	1	0	45	9	0	2	0	47.4071	2	0.0421878	0.305036		hypothetical protein
Rv0372c	-	5	2	2	2	2	1	2	172	275	43	13	184	160.692	102.677	0.638969	0.0960818		hypothetical protein
Rv0373c	-	31	15	12	12	10	9	9	727	1364	8521	15257	45304	98.3928	4042.88	41.0892	0.58298		carbon monoxyde dehydrogenase large subunit
Rv0374c	-	3	2	2	1	1	0	0	60	1	37	0	0	28.4002	17.6793	0.622507	0.868168		carbon monoxyde dehydrogenase small subunit
Rv0375c	-	7	4	3	4	3	4	2	51	346	97	136	175	62.3446	93.14	1.49395	0.673687		carbon monoxyde dehydrogenase medium subunit
Rv0376c	-	16	11	7	11	7	8	7	1586	1587	939	892	943	219.152	233.142	1.06384	0.390735		hypothetical protein
Rv0377	-	6	3	2	3	3	2	2	68	210	324	173	263	62.0226	232.944	3.75579	0.147352		LysR family transcriptional regulator
Rv0378	-	3	1	1	1	1	1	1	166	179	145	28	164	259.828	301.388	1.15995	0.487442		glycine rich protein
Rv0379	secE2	2	1	1	1	1	1	1	7	93	14	13	10	60.7443	34.5997	0.569596	0.711147		protein transport protein
Rv0380c	-	8	3	1	3	0	1	1	15	39	0	75	2	12.2591	25.548	2.084	0.335597		RNA methyltransferase
Rv0381c	-	12	9	8	9	5	4	5	1013	1341	170	90	273	192.274	52.9872	0.275582	0.0313577		hypothetical protein
Rv0382c	pyrE	9	0	0	0	0	0	0	0	0	0	0	0	n/a	n/a	n/a	n/a		orotate phosphoribosyltransferase
Rv0383c	-	7	0	0	0	0	0	0	0	0	0	0	0	n/a	n/a	n/a	n/a		hypothetical protein
Rv0384c	clpB	19	0	0	0	0	0	0	0	0	0	0	0	n/a	n/a	n/a	n/a		endopeptidase ATP binding protein
Rv0385	-	15	14	12	13	13	12	12	2157	2830	7098	21646	14343	262.136	2872.87	10.9595	0.388637		hypothetical protein
Rv0386	-	34	25	23	24	22	19	20	3313	5920	2093	2431	2544	262.135	260.9	0.995289	0.0191215		LuxR/UHPA family transcriptional regulator
Rv0387c	-	9	8	7	8	5	6	5	985	2764	603	579	937	316.666	240.692	0.760082	0.112175		PPE family protein
Rv0388c	PPE9	7	7	4	4	5	6	2	154	557	376	404	50	66.9747	114.918	1.71584	0.539503		PPE family protein
Rv0389	purT	6	5	5	5	4	5	5	355	1611	110	142	511	254.251	133.44	0.524836	0.0343518		phosphoribosylglycinamide formyltransferase 2
Rv0390	-	6	3	3	3	0	0	0	42	295	0	0	0	70.4104	1	0.0142024	0.0720331		hypothetical protein
Rv0391	metZ	20	9	6	7	1	1	1	182	732	12	31	1	66.3355	4.80997	0.0725097	0.000472349		O-succinylhomoserine sulfhydrylase
Rv0392c	ndhA	10	9	7	8	8	8	6	728	837	853	805	425	129.975	218.838	1.68369	0.937137		membrane NADH dehydrogenase
Rv0393	-	10	9	7	9	7	7	7	1260	3045	950	1550	1319	328.301	393.575	1.19882	0.620894		13E12 repeat family protein
Rv0394c	-	8	5	5	4	5	5	5	325	793	247	505	129	153.309	169.418	1.10507	0.330017		hypothetical protein
Rv0395	-	6	5	3	4	3	3	1	116	248	171	95	67	50.6365	62.6986	1.23821	0.468823		hypothetical protein
Rv0396	-	5	2	2	2	2	2	2	81	241	237	153	26	108.155	200.43	1.85317	0.855418		hypothetical protein
Rv0397	-	2	2	2	2	2	2	2	382	326	87	110	227	273.93	189.876	0.693154	0.291996		13E12 repeat family protein
Rv0398c	-	2	1	1	0	0	0	1	8	0	0	0	45	7.4957	36.9933	4.93528	0.807966		hypothetical protein
Rv0399c	lpqK	14	3	2	3	0	2	2	115	129	0	63	3	60.9704	21.8221	0.357913	0.0613381		lipoprotein LpqK
Rv0400c	fadE7	6	5	3	3	2	4	2	188	299	252	66	364	70.0717	121.211	1.72982	0.833178		acyl-CoA dehydrogenase FADE7
Rv0401	-	3	2	1	2	1	1	0	113	205	98	173	0	112.659	133.326	1.18345	0.349358		transmembrane protein
Rv0402c	mmpL1	44	34	23	30	26	27	23	1668	3891	3471	3137	5624	112.644	325.805	2.89233	0.759077		transmembrane transport protein MmpL1
Rv0403c	mmpS1	6	4	3	4	2	4	3	79	159	212	329	62	41.665	145.641	3.49553	0.943072		membrane protein
Rv0404	fadD30	64	23	14	18	16	14	12	954	1582	1269	967	1326	78.9391	142.164	1.80094	0.712175		acyl-CoA synthetase
Rv0405	pks6	77	36	20	28	26	23	12	3325	5287	4172	3273	1904	172.106	245.143	1.42437	0.470551		membrane bound polyketide synthase
Rv0406c	-	10	9	9	9	9	8	9	1423	3094	1505	954	952	348.443	352.761	1.01239	0.0120788		beta lactamase like protein
Rv0407	fgd1	15	13	8	13	8	5	3	1108	1347	586	103	194	140.229	63.2682	0.451179	0.00117283		F420-dependent glucose-6-phosphate dehydrogenase
Rv0408	pta	34	22	13	18	17	11	8	1504	2019	1343	1069	894	117.525	140.334	1.19409	0.478873		phosphate acetyltransferase
Rv0409	ackA	13	8	4	7	6	4	3	192	479	346	566	248	57.3727	137.566	2.39776	0.929682		acetate kinase
Rv0410c	pknG	28	0	0	0	0	0	0	0	0	0	0	0	n/a	n/a	n/a	n/a		serine/threonine-protein kinase PKNG (protein kinase G) (STPK G)
Rv0411c	glnH	5	0	0	0	0	0	0	0	0	0	0	0	n/a	n/a	n/a	n/a		glutamine-binding lipoprotein
Rv0412c	-	18	0	0	0	0	0	0	0	0	0	0	0	n/a	n/a	n/a	n/a		hypothetical protein
Rv0413	mutT3	4	3	2	3	3	2	2	717	1105	649	717	1006	438.54	721.406	1.64502	0.733843		7,8-dihydro-8-oxoguanine-triphosphatase
Rv0414c	thiE	9	0	0	0	0	0	0	0	0	0	0	0	n/a	n/a	n/a	n/a	yes	thiamine-phosphate pyrophosphorylase
Rv0415	thiO	9	0	0	0	0	0	0	0	0	0	0	0	n/a	n/a	n/a	n/a		thiamine biosynthesis oxidoreductase ThiO
Rv0416	thiS	3	0	0	0	0	0	0	0	0	0	0	0	n/a	n/a	n/a	n/a		sulfur carrier protein ThiS
Rv0417	thiG	13	0	0	0	0	0	0	0	0	0	0	0	n/a	n/a	n/a	n/a		thiazole synthase
Rv0418	lpqL	20	14	7	11	7	9	6	669	869	278	586	455	80.9387	87.5508	1.08169	0.284942		lipoprotein aminopeptidase LpqL
Rv0419	lpqM	15	13	8	12	12	11	8	861	1668	2027	1113	451	136.813	263.141	1.92336	0.664874		lipoprotein peptidase LpqM
Rv0420c	-	7	7	5	7	7	6	4	448	711	480	808	176	119.145	201.627	1.69228	0.419202		transmembrane protein
Rv0421c	-	8	2	1	2	1	1	0	93	23	10	30	0	50.2691	19.7782	0.393446	0.482869		hypothetical protein
Rv0422c	thiD	12	0	0	0	0	0	0	0	0	0	0	0	n/a	n/a	n/a	n/a		phosphomethylpyrimidine kinase
Rv0423c	thiC	18	0	0	0	0	0	0	0	0	0	0	0	n/a	n/a	n/a	n/a		thiamine biosynthesis protein ThiC
Rv0424c	-	7	6	5	5	5	6	6	1222	1462	620	355	688	332.798	252.181	0.757759	0.456856		hypothetical protein
Rv0425c	ctpH	30	20	14	19	17	16	15	1173	3088	1315	1017	1318	144.912	167.858	1.15834	0.609879		metal cation transporting P-type ATPase CtpH
Rv0426c	-	2	2	2	2	2	2	2	86	349	314	197	355	141.96	394.454	2.77862	0.775547		hypothetical protein
Rv0427c	xthA	10	6	3	6	5	2	1	198	230	134	6	5	53.2543	23.0277	0.43241	0.202597	yes	exodeoxyribonuclease III protein
Rv0428c	-	11	6	6	6	5	6	4	1310	1540	1181	692	1055	354.114	447.983	1.26508	0.195907		hypothetical protein
Rv0429c	def	7	0	0	0	0	0	0	0	0	0	0	0	n/a	n/a	n/a	n/a		peptide deformylase
Rv0430	-	3	0	0	0	0	0	0	0	0	0	0	0	n/a	n/a	n/a	n/a		hypothetical protein
Rv0431	-	7	1	0	0	1	0	0	0	0	3	0	0	1	2.86692	2.86692	0.42265		putative tuberculin related peptide
Rv0432	sodC	11	10	7	9	9	9	3	398	926	717	412	159	91.2436	122.79	1.34574	0.467111		periplasmic superoxide dismutase [Cu-Zn] SodC
Rv0433	-	18	15	12	12	12	13	10	2337	3821	2404	5684	10085	294.397	1084.8	3.68482	0.86869		carboxylate-amine ligase
Rv0434	-	12	10	9	10	8	9	8	982	2157	748	1005	1415	217.685	288.305	1.32441	0.30738		hypothetical protein
Rv0435c	-	14	12	10	12	9	11	10	1723	2609	820	1163	1348	261.208	254.565	0.974569	0.240048		putative ATPase
Rv0436c	pssA	14	5	1	3	4	2	0	20	65	135	11	0	11.3222	28.0022	2.47322	0.988955		CDP-diacylglycerol--serine O-phosphatidyltransferase
Rv0437c	psd	5	1	0	0	1	0	0	0	0	20	0	0	1	19.1128	19.1128	0.42265		phosphatidylserine decarboxylase
Rv0438c	moeA2	9	7	6	7	6	6	5	804	1154	701	657	446	203.669	241.935	1.18788	0.386962		molybdopterin biosynthesis protein MoeA2
Rv0439c	-	16	12	9	10	7	10	7	1009	1630	1549	1590	1964	157.925	390.403	2.47208	0.763327		short chain dehydrogenase
Rv0440	groEL	10	0	0	0	0	0	0	0	0	0	0	0	n/a	n/a	n/a	n/a		chaperonin GroEL
Rv0441c	-	6	6	4	6	3	3	2	283	472	196	104	247	90.0277	82.3929	0.915195	0.107682		hypothetical protein
Rv0442c	PPE10	17	12	8	11	9	10	8	1266	2476	1268	567	1166	219.068	228.107	1.04126	0.813921		PPE family protein
Rv0443	-	11	10	10	10	9	10	10	2101	5093	1722	1991	2083	493.594	534.899	1.08368	0.0780533		hypothetical protein
Rv0444c	-	7	5	1	4	3	3	2	26	581	68	45	104	72.575	39.0958	0.538696	0.659278		hypothetical protein
Rv0445c	sigK	8	7	7	5	5	5	4	2239	3520	1441	1125	903	592.679	463.487	0.78202	0.354035		RNA polymerase sigma factor SigK
Rv0446c	-	12	11	7	11	7	8	9	857	1604	487	995	982	157.957	206.152	1.30511	0.670202		transmembrane protein
Rv0447c	ufaA1	20	18	13	16	14	14	12	2319	5191	1714	2240	2526	288.739	330.807	1.1457	0.550896		cyclopropane-fatty-acyl-phospholipid synthase
Rv0448c	-	12	12	10	12	11	9	10	1246	2938	1488	765	1518	239.938	286.242	1.19298	0.255824		hypothetical protein
Rv0449c	-	18	16	15	16	15	15	15	2569	3861	1276	1531	1658	291.039	257.087	0.883342	0.00270924		hypothetical protein
Rv0450c	mmpL4	69	34	22	31	12	11	6	1961	3765	410	222	282	118.56	24.8717	0.209782	2.60696e-11		transmembrane transport protein MmpL4
Rv0451c	mmpS4	10	2	1	1	0	0	0	48	95	0	0	0	50.1625	1	0.0199352	0.182021		membrane protein
Rv0452	-	6	6	6	6	6	5	6	830	1895	695	721	934	313.63	358.831	1.14412	0.235603		transcriptional regulatory protein
Rv0453	PPE11	20	16	13	14	11	13	10	1398	2269	1605	1117	1430	164.493	239.148	1.45385	0.486118		PPE family protein
Rv0454	-	4	4	4	4	3	4	3	888	1090	183	176	350	366.775	159.652	0.435286	0.00353718		hypothetical protein
Rv0455c	-	8	0	0	0	0	0	0	0	0	0	0	0	n/a	n/a	n/a	n/a		hypothetical protein
Rv0456A	echA2	8	3	2	3	1	3	3	232	942	165	259	191	255.407	191.232	0.748734	0.197386		hypothetical protein
Rv0456c	-	4	7	6	6	5	6	5	418	432	81	102	227	91.9073	52.2882	0.568924	0.366038		enoyl-CoA hydratase
Rv0457c	-	23	19	11	17	14	13	11	3146	5518	2714	1243	1859	324.352	282.36	0.870535	0.516074		peptidase
Rv0458	-	12	10	7	10	10	8	9	303	726	1064	871	1114	70.6896	280.359	3.96606	0.107336		aldehyde dehydrogenase
Rv0459	-	3	2	2	1	1	2	1	27	39	45	10	18	24.0105	33.9005	1.41191	0.609364		hypothetical protein
Rv0460	-	3	2	2	2	2	1	1	104	176	93	13	82	99.9944	84.6423	0.84647	0.615085		hypothetical protein
Rv0461	-	11	10	9	9	8	10	9	1851	2131	1895	1369	1248	297.592	420.588	1.4133	0.999493		hypothetical protein
Rv0462	lpd	24	0	0	0	0	0	0	0	0	0	0	0	n/a	n/a	n/a	n/a		dihydrolipoamide dehydrogenase
Rv0463	-	3	2	2	2	1	2	1	128	123	24	39	1	95.798	31.3787	0.327551	0.0171226		hypothetical protein
Rv0464c	-	12	10	5	9	7	7	6	195	448	500	192	323	44.373	93.5349	2.10792	0.812592		hypothetical protein
Rv0465c	-	19	17	15	16	15	16	14	4502	5084	22230	40457	40659	422.373	5595.62	13.248	0.837807		transcriptional regulatory protein
Rv0466	-	5	5	3	4	5	3	3	435	694	397	494	810	162.386	307.854	1.89581	0.641103		hypothetical protein
Rv0467	icl	12	4	0	4	0	0	0	0	79	0	0	0	11.5071	1	0.0869026	0.0577157		isocitrate lyase
Rv0468	fadB2	7	6	6	6	3	2	3	374	346	119	42	310	92.0029	68.4273	0.743752	0.00020554		3-hydroxybutyryl-CoA dehydrogenase
Rv0469	umaA	15	12	5	7	5	7	3	256	397	309	260	73	39.2642	51.2753	1.3059	0.411997		mycolic acid synthase
Rv0470A	pcaA	6	9	7	6	5	6	3	1971	4416	2034	1227	1915	491.077	527.227	1.07361	0.0761528		hypothetical protein
Rv0470c	-	10	6	6	6	6	6	6	352	167	102	94	1	71.1853	32.0495	0.450227	0.255197	yes	mycolic acid synthase PcaA
Rv0471c	-	9	8	8	8	7	8	8	1282	3116	1074	1204	1269	377.087	409.196	1.08515	0.233496		hypothetical protein
Rv0472c	-	8	7	1	5	5	1	1	50	137	32	16	66	18.0957	14.4053	0.796065	0.535636		TetR family transcriptional regulator
Rv0473	-	12	10	5	8	6	6	4	720	1252	385	397	234	140.408	95.7286	0.68179	0.213402		transmembrane protein
Rv0474	-	4	4	3	4	3	3	3	377	1124	312	33	232	252.031	130.47	0.517676	0.507912		transcriptional regulatory protein
Rv0475	hbhA	9	7	6	7	5	5	6	179	867	146	222	546	96.1236	115.768	1.20437	0.930704		iron-regulated heparin binding hemagglutinin hbhA (adhesin)
Rv0476	-	5	5	4	5	4	5	5	266	539	259	237	284	112.655	143.596	1.27465	0.790912		transmembrane protein
Rv0477	-	5	4	4	4	4	4	4	823	1294	1034	801	1291	381.264	712.607	1.86906	0.615567		hypothetical protein
Rv0478	deoC	2	2	1	2	1	1	2	158	233	102	127	99	141.898	152.93	1.07775	0.696185		deoxyribose-phosphate aldolase
Rv0479c	-	11	1	0	1	0	1	0	0	91	0	43	0	53.0202	43	0.811011	0.783021		hypothetical protein
Rv0480c	-	12	12	7	9	7	8	8	1498	1118	795	698	1040	171.247	192.724	1.12542	0.35566		amidohydrolase
Rv0481c	-	8	6	5	6	5	6	4	2675	2898	1836	1875	1191	699.144	768.107	1.09864	0.513631		hypothetical protein
Rv0482	murB	9	0	0	0	0	0	0	0	0	0	0	0	n/a	n/a	n/a	n/a		UDP-N-acetylenolpyruvoylglucosamine reductase
Rv0483	lprQ	19	18	16	18	17	17	14	5368	8645	3214	2997	4420	559.252	539	0.963786	0.102902		lipoprotein LprQ
Rv0484c	-	6	5	3	3	4	4	3	1030	1345	418	547	633	349.744	293.366	0.838801	0.979979		short-chain type oxidoreductase
Rv0485	-	16	14	10	14	2	1	2	848	1516	2	23	10	119.845	2.36657	0.019747	5.44134e-10		transcriptional regulatory protein
Rv0486	-	9	0	0	0	0	0	0	0	0	0	0	0	n/a	n/a	n/a	n/a		mannosyltransferase
Rv0487	-	7	7	7	7	6	6	5	1254	2364	442	442	474	364.616	179.151	0.491341	0.0279503		hypothetical protein
Rv0488	-	9	9	6	8	8	8	7	185	1064	863	370	394	88.1408	168.735	1.91438	0.969286		integral membrane protein
Rv0489	gpmA	8	0	0	0	0	0	0	0	0	0	0	0	n/a	n/a	n/a	n/a		phosphoglyceromutase
Rv0490	senX3	14	8	8	8	7	7	7	901	1173	930	393	902	190.955	252.907	1.32443	0.43711	yes	putative two component sensor histidine kinase SENX3
Rv0491	regX3	6	5	4	5	5	4	3	1276	1811	1567	1110	1886	450.145	831.584	1.84737	0.993327		two component sensory transduction protein RegX3
Rv0492A	-	12	2	2	2	2	2	2	85	241	52	26	62	110.029	63.3309	0.575584	0.209431		hypothetical protein
Rv0492c	-	2	10	9	10	9	10	7	1432	2035	983	788	1536	252.74	299.01	1.18307	0.181115		oxidoreductase GMC-type
Rv0493c	-	14	11	9	9	7	9	6	904	1704	726	827	813	167.258	199.013	1.18986	0.343751		hypothetical protein
Rv0494	-	5	5	2	5	1	4	1	268	167	13	234	27	69.6814	53.7239	0.770993	0.225698		GntR family transcriptional regulator
Rv0495c	-	8	8	5	6	1	0	2	381	573	8	0	59	86.3544	7.01844	0.0812748	0.00236372		hypothetical protein
Rv0496	-	7	4	2	4	4	4	3	24	379	234	219	16	60.8269	113.943	1.87324	0.632488		hypothetical protein
Rv0497	-	7	1	0	1	1	1	0	0	11	36	3	0	6.40904	37.403	5.83597	0.6694		transmembrane protein
Rv0498	-	11	10	9	10	7	9	7	1442	2094	793	398	624	257.115	166.88	0.649047	0.0262225		hypothetical protein
Rv0499	-	3	3	3	3	2	3	2	407	467	56	133	107	217.812	91.4926	0.420053	0.0598623		hypothetical protein
Rv0500	proC	8	0	0	0	0	0	0	0	0	0	0	0	n/a	n/a	n/a	n/a		pyrroline-5-carboxylate reductase
Rv0500A	-	2	2	0	2	1	0	0	0	63	92	0	0	18.3532	43.9594	2.39519	0.859542		hypothetical protein
Rv0500B	-	1	1	1	1	0	1	0	53	77	0	35	0	94.5223	35	0.370283	0.146409		hypothetical protein
Rv0501	galE2	15	11	10	10	10	10	7	781	1822	1007	682	1056	163.031	228.404	1.40098	0.649971		UDP-glucose 4-epimerase
Rv0502	-	14	9	6	7	7	5	6	713	1146	265	310	1007	148.418	154.564	1.04141	0.242701		hypothetical protein
Rv0503c	cmaA2	13	13	10	11	9	9	6	1989	1940	3382	14266	22147	230.303	2746.5	11.9256	0.0509638		cyclopropane-fatty-acyl-phospholipid synthase 2
Rv0504c	-	8	1	1	0	0	0	1	46	0	0	0	1	43.1003	1	0.0232017	0.43916		hypothetical protein
Rv0505c	serB1	17	3	2	2	1	2	1	16	450	4	29	23	92.3931	17.2434	0.186631	0.393682		phosphoserine phosphatase
Rv0506	mmpS2	6	6	6	6	6	6	5	729	2001	1118	744	1242	308.151	472.237	1.53248	0.429441		membrane protein
Rv0507	mmpL2	67	39	25	33	25	28	19	1770	4849	2528	1939	2120	114.965	156.35	1.35998	0.14381		transmembrane transport protein MmpL2
Rv0508	-	2	1	1	1	1	0	1	240	402	84	0	269	459.092	301.412	0.656538	0.307061		hypothetical protein
Rv0509	hemA	15	0	0	0	0	0	0	0	0	0	0	0	n/a	n/a	n/a	n/a		glutamyl-tRNA reductase
Rv0510	hemC	10	0	0	0	0	0	0	0	0	0	0	0	n/a	n/a	n/a	n/a		porphobilinogen deaminase
Rv0511	hemD	12	0	0	0	0	0	0	0	0	0	0	0	n/a	n/a	n/a	n/a		uroporphyrin-III C-methyltransferase HemD
Rv0512	hemB	13	0	0	0	0	0	0	0	0	0	0	0	n/a	n/a	n/a	n/a		delta-aminolevulinic acid dehydratase
Rv0513	-	6	4	4	4	4	4	3	715	564	199	392	473	249.634	242.753	0.972436	0.328636		transmembrane protein
Rv0514	-	1	1	1	1	1	1	1	442	647	252	284	167	791.106	662.107	0.836939	0.0983812		transmembrane protein
Rv0515	-	1	0	0	0	0	0	0	0	0	0	0	0	n/a	n/a	n/a	n/a		13E12 repeat family protein
Rv0516c	-	5	5	4	5	4	4	5	110	380	228	236	335	64.8938	145.856	2.24761	0.74972		hypothetical protein
Rv0517	-	15	15	12	15	12	14	13	2172	5110	3876	2232	3716	334.158	599.392	1.79374	0.807385		membrane acyltransferase
Rv0518	-	9	8	5	6	6	4	4	319	371	238	325	282	64.3813	98.0334	1.5227	0.923515		hypothetical protein
Rv0519c	-	5	5	4	4	4	4	4	1101	965	597	530	784	318.769	349.005	1.09485	0.956371		hypothetical protein
Rv0520	-	3	3	3	3	3	3	2	189	394	405	327	304	135.549	321.315	2.37047	0.412072		hypothetical protein
Rv0521	-	3	3	2	3	3	3	2	204	285	176	100	267	119.064	162.562	1.36533	0.947666		hypothetical protein
Rv0522	gabP	15	13	10	12	11	11	9	1763	2408	1759	906	1012	234.989	262.993	1.11917	0.305892		GABA permease GabP
Rv0523c	-	6	6	1	3	2	5	3	628	992	411	598	584	194.399	245.143	1.26103	0.900476		hypothetical protein
Rv0524	hemL	17	0	0	0	0	0	0	0	0	0	0	0	n/a	n/a	n/a	n/a		glutamate-1-semialdehyde aminotransferase
Rv0525	-	7	0	0	0	0	0	0	0	0	0	0	0	n/a	n/a	n/a	n/a		hypothetical protein
Rv0526	-	7	0	0	0	0	0	0	0	0	0	0	0	n/a	n/a	n/a	n/a		thioredoxin protein
Rv0527	ccdA	5	0	0	0	0	0	0	0	0	0	0	0	n/a	n/a	n/a	n/a		cytochrome C-type biogenesis protein CcdA
Rv0528	-	13	0	0	0	0	0	0	0	0	0	0	0	n/a	n/a	n/a	n/a		transmembrane protein
Rv0529	ccsA	13	0	0	0	0	0	0	0	0	0	0	0	n/a	n/a	n/a	n/a		cytochrome C-type biogenesis protein CcsA
Rv0530	-	16	14	11	14	13	13	7	1750	2625	1215	1050	405	226.365	181.717	0.802761	0.285408		hypothetical protein
Rv0531	-	2	0	0	0	0	0	0	0	0	0	0	0	n/a	n/a	n/a	n/a		hypothetical protein
Rv0532	PE_PGRS6	13	8	8	6	8	7	6	558	732	327	675	522	118.665	177.077	1.49225	0.813044		PE-PGRS family protein
Rv0533c	fabH	11	9	7	9	8	9	8	832	1679	1328	1017	864	195.312	332.929	1.7046	0.633191		3-oxoacyl-(acyl carrier protein) synthase III
Rv0534c	menA	10	0	0	0	0	0	0	0	0	0	0	0	n/a	n/a	n/a	n/a		1,4-dihydroxy-2-naphthoate octaprenyltransferase
Rv0535	pnp	9	6	3	4	4	6	4	234	1525	818	828	1102	184.629	419.273	2.27089	0.337591		5'-methylthioadenosine phosphorylase
Rv0536	galE3	10	8	6	7	5	5	4	466	738	229	376	337	108.327	108.985	1.00608	0.298834		UDP-glucose 4-epimerase
Rv0537c	-	17	14	13	13	13	14	10	1992	2985	1895	1049	913	257.544	257.892	1.00135	0.406235		integral membrane protein
Rv0538	-	14	13	9	11	10	11	9	2006	2189	403	1172	784	242.688	169.356	0.697834	0.0606788		hypothetical protein
Rv0539	-	5	2	1	2	2	2	1	78	63	159	105	5	54.8947	130.528	2.3778	0.531688		dolichyl-phosphate sugar synthase
Rv0540	-	8	6	5	6	5	5	5	361	365	190	848	536	91.8178	245.034	2.6687	0.726654		hypothetical protein
Rv0541c	-	16	0	0	0	0	0	0	0	0	0	0	0	n/a	n/a	n/a	n/a		integral membrane protein
Rv0542c	menE	11	0	0	0	0	0	0	0	0	0	0	0	n/a	n/a	n/a	n/a		O-succinylbenzoic acid--CoA ligase
Rv0543c	-	2	0	0	0	0	0	0	0	0	0	0	0	n/a	n/a	n/a	n/a		hypothetical protein
Rv0544c	-	6	5	5	4	4	3	3	788	895	89	141	287	251.958	92.3974	0.366718	0.0217936		transmembrane protein
Rv0545c	pitA	14	10	7	9	8	6	3	468	857	622	251	623	93.7821	135.756	1.44757	0.356368		inorganic phosphate transporter
Rv0546c	-	6	5	5	3	4	4	2	1116	1303	1320	468	905	360.966	494.684	1.37045	0.872218		hypothetical protein
Rv0547c	-	10	7	6	7	7	6	4	701	810	1993	1172	1846	161.25	656.305	4.07011	0.319805		short chain dehydrogenase
Rv0548c	menB	9	0	0	0	0	0	0	0	0	0	0	0	n/a	n/a	n/a	n/a		naphthoate synthase
Rv0549c	-	4	4	2	3	2	3	1	261	362	59	251	3	113.866	77.4622	0.680295	0.276933		hypothetical protein
Rv0550c	-	3	1	1	1	1	1	1	195	1268	434	421	35	921.495	864.52	0.938171	0.549221		hypothetical protein
Rv0551c	fadD8	28	25	21	25	22	22	18	1787	4360	1952	1236	2227	168.587	197.287	1.17024	0.188363		acyl-CoA synthetase
Rv0552	-	15	11	6	7	9	7	5	734	919	831	435	615	111.198	157.701	1.4182	0.982137		hypothetical protein
Rv0553	menC	7	0	0	0	0	0	0	0	0	0	0	0	n/a	n/a	n/a	n/a		O-succinylbenzoate synthase
Rv0554	bpoC	10	9	7	7	8	8	8	2208	3923	2184	1690	2957	483.834	689.777	1.42565	0.88908		peroxidase BpoC
Rv0555	menD	12	0	0	0	0	0	0	0	0	0	0	0	n/a	n/a	n/a	n/a		2-succinyl-5-enolpyruvyl-6-hydroxy-3-cyclohexene-1-carboxylate synthase
Rv0556	-	11	0	0	0	0	0	0	0	0	0	0	0	n/a	n/a	n/a	n/a		transmembrane protein
Rv0557	pimB	11	4	1	3	1	3	2	76	194	119	137	295	46.0603	123.308	2.6771	0.699577		mannosyltransferase PIMB
Rv0558	ubiE	12	0	0	0	0	0	0	0	0	0	0	0	n/a	n/a	n/a	n/a		ubiquinone/menaquinone biosynthesis methyltransferase
Rv0559c	-	5	5	2	5	4	3	3	346	492	311	281	348	122.17	172.857	1.41489	0.686446		hypothetical protein
Rv0560c	-	11	10	6	7	9	9	7	218	1092	360	346	607	84.0501	118.903	1.41467	0.785493		benzoquinone methyltransferase
Rv0561c	-	14	12	8	12	9	10	9	987	1039	813	684	772	127.512	174.631	1.36953	0.697186		oxidoreductase
Rv0562	grcC1	11	0	0	0	0	0	0	0	0	0	0	0	n/a	n/a	n/a	n/a		polyprenyl-diphosphate synthase
Rv0563	htpX	11	1	1	1	0	1	1	86	5	0	5	62	83.492	55.9686	0.670347	0.771768		heat shock protein HtpX
Rv0564c	gpsA	9	7	4	6	5	5	4	334	1139	519	317	703	139.51	198.699	1.42426	0.654667		NAD(P)H-dependent glycerol-3-phosphate dehydrogenase
Rv0565c	-	30	24	18	23	18	18	17	2151	3826	2739	2284	2597	176.858	293.184	1.65774	0.5602		monooxygenase
Rv0566c	-	4	2	1	2	2	2	2	97	193	214	95	268	101.667	259.911	2.55649	0.386445	yes	putative nucleotide-binding protein
Rv0567	-	14	11	9	11	10	11	9	1196	3437	1267	1190	1236	283.922	310.625	1.09405	0.219741		methyltransferase/methylase
Rv0568	cyp135B1	11	8	5	8	5	5	4	1194	1363	616	264	442	239.109	152.004	0.635709	0.291394		cytochrome P450 135B1
Rv0569	-	3	3	3	3	3	3	3	839	1343	625	568	614	522.866	556.676	1.06466	0.189209		hypothetical protein
Rv0570	nrdZ	29	21	14	19	12	15	11	980	2730	680	898	882	119.468	108.234	0.905962	0.0584806		ribonucleoside-diphosphate reductase large subunit NrdZ
Rv0571c	-	9	7	5	5	3	4	2	365	697	220	411	73	106.87	97.3217	0.910653	0.0949312		hypothetical protein
Rv0572c	-	7	7	7	7	6	6	2	754	1913	605	497	481	260.151	210.083	0.80754	0.144613		hypothetical protein
Rv0573c	-	12	10	7	9	9	8	7	353	1127	808	591	763	98.7383	199.04	2.01583	0.804809		nicotinate phosphoribosyltransferase
Rv0574c	-	17	12	10	12	11	10	9	840	1805	1423	977	1157	153.226	274.001	1.78821	0.240868		hypothetical protein
Rv0575c	-	10	8	8	8	8	8	7	842	1796	716	757	782	229.418	260.512	1.13554	0.270795		hypothetical protein
Rv0576	-	14	9	4	7	4	7	3	137	367	239	347	331	38.0214	94.1671	2.47669	0.605545		ArsR family transcriptional regulator
Rv0577	TB27.3	12	10	6	9	9	8	7	764	896	1325	607	355	123.788	216.506	1.749	0.937251		hypothetical protein
Rv0578c	PE_PGRS7	22	11	9	10	9	8	11	346	968	322	250	351	80.7441	76.9331	0.952802	0.453532		PE-PGRS family protein
Rv0579	-	8	5	3	4	5	3	2	410	634	487	296	59	150.71	161.98	1.07478	0.543937		hypothetical protein
Rv0580c	-	5	3	3	3	3	3	3	526	639	420	102	520	288.383	310.282	1.07594	0.373566		hypothetical protein
Rv0581	-	4	4	4	3	4	4	4	199	368	213	179	305	100.217	158.321	1.57979	0.634608		hypothetical protein
Rv0582	-	9	4	2	3	3	3	2	80	182	146	42	8	45.2494	47.025	1.03924	0.525057		hypothetical protein
Rv0583c	lpqN	7	7	6	7	7	7	5	746	1891	1034	737	1121	257.249	378.097	1.46977	0.658971		lipoprotein LpqN
Rv0584	-	50	40	24	33	29	28	19	1759	3477	1586	1513	1806	91.8489	112.833	1.22846	0.194647		hypothetical protein
Rv0585c	-	28	14	11	11	11	11	6	975	1749	1017	381	1357	138.041	176.317	1.27728	0.367425		integral membrane protein
Rv0586	-	7	4	1	3	1	2	3	17	67	124	50	151	13.7413	73.1581	5.32395	0.32868		GntR family transcriptional regulator
Rv0587	yrbE2A	9	5	3	3	4	3	3	298	526	185	218	50	117.137	87.1794	0.744253	0.381338		integral membrane protein YrbE2a
Rv0588	yrbE2B	10	6	3	4	4	2	4	28	312	150	79	81	34.6698	48.1556	1.38898	0.891213		integral membrane protein YrbE2b
Rv0589	mce2A	19	9	5	9	7	7	1	595	690	437	355	2	106.613	86.0287	0.806927	0.0937298		MCE-family protein MCE2A
Rv0590	mce2B	7	6	1	6	2	3	1	34	212	42	145	4	25.8961	31.4042	1.2127	0.343971		MCE-family protein MCE2B
Rv0590A	-	7	4	1	4	2	3	2	146	210	133	74	59	64.7877	62.4006	0.963154	0.921858		MCE family-like protein
Rv0591	mce2C	17	16	6	13	10	10	6	790	932	698	687	412	80.2013	105.796	1.31913	0.843541		MCE-family protein MCE2C
Rv0592	mce2D	23	16	12	14	12	15	7	403	1029	481	388	306	61.0708	68.7011	1.12494	0.30724		MCE-family protein MCE2D
Rv0593	lprL	15	12	9	10	9	10	8	812	1893	1242	1449	1062	155.313	292.412	1.88273	0.390141		MCE-family lipoprotein LprL
Rv0594	mce2F	23	20	15	19	18	16	16	2562	4314	2227	2393	1699	245.7	295.896	1.20429	0.361629		MCE-family protein MCE2F
Rv0595c	-	5	5	5	5	4	5	3	851	1290	997	805	436	309.792	423.239	1.3662	0.264145		hypothetical protein
Rv0596c	-	4	1	0	0	1	0	1	0	0	33	0	1	1	32.3582	32.3582	0.627635		hypothetical protein
Rv0597c	-	9	6	4	5	5	6	4	801	1188	617	481	76	240.447	188.851	0.785416	0.747131		hypothetical protein
Rv0598c	-	6	4	3	4	4	3	3	90	782	290	517	245	134.988	248.886	1.84377	0.894773		hypothetical protein
Rv0599c	-	4	4	1	2	3	2	1	157	68	135	34	29	46.6807	46.7129	1.00069	0.845571		hypothetical protein
Rv0600c	-	1	0	0	0	0	0	0	0	0	0	0	0	n/a	n/a	n/a	n/a		two component sensor kinase
Rv0601c	-	3	2	1	1	1	2	2	223	187	71	212	48	158.948	159.655	1.00445	0.894855		two component sensor kinase
Rv0602c	tcrA	7	5	5	4	5	5	1	114	418	155	41	2	70.0715	38.1536	0.544496	0.0319267		two component DNA binding transcriptional regulatory protein TCRA
Rv0603	-	1	1	0	1	0	0	0	0	16	0	0	0	9.32224	1	0.10727	0.5		hypothetical protein
Rv0604	lpqO	3	2	2	2	2	1	2	415	247	242	2	170	266.376	186.509	0.700171	0.25402		lipoprotein lpqo
Rv0605	-	5	5	4	5	3	4	4	327	923	753	384	781	168.833	349.127	2.06789	0.74473		resolvase
Rv0606	-	7	6	5	5	5	6	5	178	418	394	354	387	68.3871	174.777	2.55571	0.291346		hypothetical protein
Rv0607	-	1	1	1	0	1	1	0	31	0	11	45	0	29.0458	55.512	1.91119	0.890241		hypothetical protein
Rv0608	-	1	0	0	0	0	0	0	0	0	0	0	0	n/a	n/a	n/a	n/a		hypothetical protein
Rv0609	-	7	5	4	3	2	3	2	470	698	260	122	478	169.411	152.684	0.901261	0.440932		hypothetical protein
Rv0609A	-	2	1	1	1	1	1	1	178	108	38	12	16	229.704	61.4675	0.267594	0.0985257		hypothetical protein
Rv0610c	-	6	5	3	5	5	3	4	450	1232	181	193	443	227.889	146.03	0.640794	0.231271		hypothetical protein
Rv0611c	-	11	9	7	8	6	7	7	706	1173	616	785	1098	149.437	252.923	1.69251	0.831503		hypothetical protein
Rv0612	-	5	5	5	4	4	5	2	346	190	81	80	167	86.9781	58.9386	0.677626	0.0930204		hypothetical protein
Rv0613c	-	13	12	11	11	11	10	9	2340	3318	2188	1325	2392	343.808	448.528	1.30459	0.460432		hypothetical protein
Rv0614	-	10	8	8	8	8	7	6	1322	1960	803	607	1120	297.58	286.888	0.96407	0.0912465		hypothetical protein
Rv0615	-	3	2	2	2	2	2	2	300	717	207	241	229	349.421	313.536	0.897302	0.229461		integral membrane protein
Rv0616c	-	3	2	2	2	2	2	1	281	445	62	160	76	261.281	140.864	0.539128	0.173258		hypothetical protein
Rv0617	-	1	1	1	1	1	1	1	109	167	135	100	4	199.43	232.3	1.16482	0.468352		hypothetical protein
Rv0618	galTa	5	5	1	5	3	3	0	45	530	49	142	0	70.1925	37.7653	0.538024	0.163119		galactose-1-phosphate uridylyltransferase galTa
Rv0619	galTb	10	7	5	6	4	3	2	379	305	153	41	38	76.1163	31.2074	0.409996	0.0100778		galactose-1-phosphate uridylyltransferase GalTb
Rv0620	galK	4	2	1	2	2	1	1	223	147	8	8	1	147.295	8.23359	0.0558985	0.101681		galactokinase
Rv0621	-	8	5	4	5	5	5	5	651	1172	488	321	883	258.563	302.649	1.1705	0.740858		hypothetical protein
Rv0622	-	9	7	1	5	6	5	3	44	331	180	223	303	33.44	92.0148	2.75164	0.532106		hypothetical protein
Rv0623	-	1	0	0	0	0	0	0	0	0	0	0	0	n/a	n/a	n/a	n/a		hypothetical protein
Rv0624	-	6	5	4	5	3	3	3	275	767	242	345	94	140.91	130.708	0.927599	0.0398771		hypothetical protein
Rv0625c	-	9	8	8	7	7	6	5	608	1104	3179	3891	4918	151.613	1371.49	9.04598	0.868892		transmembrane protein
Rv0626	-	4	3	3	1	2	1	1	225	290	210	179	399	126.594	235.897	1.86342	0.566606		hypothetical protein
Rv0627	-	1	0	0	0	0	0	0	0	0	0	0	0	n/a	n/a	n/a	n/a		hypothetical protein
Rv0628c	-	3	2	1	2	2	2	1	309	561	865	500	863	308.191	1018.04	3.30327	0.487116		hypothetical protein
Rv0629c	recD	14	9	6	8	8	6	5	345	1005	205	313	436	100.978	96.37	0.954363	0.420333		exonuclease V alpha chain
Rv0630c	recB	22	18	14	16	16	15	15	1355	2747	1582	931	1603	159.45	208.923	1.31027	0.891988		exonuclease V beta chain
Rv0631c	recC	12	8	5	7	5	5	2	827	933	406	352	101	164.809	102.877	0.624222	0.0939794		exonuclease V gamma chain
Rv0632c	echA3	10	6	3	5	5	5	3	682	1238	756	650	1000	226.719	365.756	1.61325	0.39806		enoyl-CoA hydratase
Rv0633c	-	12	10	10	10	10	10	9	1626	2321	1574	1835	1655	287.581	469.971	1.63422	0.569021		hypothetical protein
Rv0634A	-	3	3	2	3	3	3	3	26	321	205	125	37	70.4628	117.108	1.66198	0.545841		hypothetical protein
Rv0634B	-	9	0	0	0	0	0	0	0	0	0	0	0	n/a	n/a	n/a	n/a		50S ribosomal protein L33
Rv0634c	rpmG	6	8	4	8	5	5	4	506	966	220	316	205	129.617	86.8457	0.67002	0.132888		glyoxalase II
Rv0635	-	12	0	0	0	0	0	0	0	0	0	0	0	n/a	n/a	n/a	n/a		(3R)-hydroxyacyl-ACP dehydratase subunit HadA
Rv0636	-	4	0	0	0	0	0	0	0	0	0	0	0	n/a	n/a	n/a	n/a	yes	(3R)-hydroxyacyl-ACP dehydratase subunit HadB
Rv0637	-	5	0	0	0	0	0	0	0	0	0	0	0	n/a	n/a	n/a	n/a		(3R)-hydroxyacyl-ACP dehydratase subunit HadC
Rv0638	secE	9	0	0	0	0	0	0	0	0	0	0	0	n/a	n/a	n/a	n/a		preprotein translocase subunit SecE
Rv0639	nusG	11	0	0	0	0	0	0	0	0	0	0	0	n/a	n/a	n/a	n/a		transcription antitermination protein NusG
Rv0640	rplK	4	0	0	0	0	0	0	0	0	0	0	0	n/a	n/a	n/a	n/a		50S ribosomal protein L11
Rv0641	rplA	5	0	0	0	0	0	0	0	0	0	0	0	n/a	n/a	n/a	n/a		50S ribosomal protein L1
Rv0642c	mmaA4	11	2	0	2	0	0	0	0	95	0	0	0	27.6754	1	0.0361332	0.631192		methoxy mycolic acid synthase
Rv0643c	mmaA3	16	14	9	12	12	13	8	506	3101	648	1312	595	162.919	172.885	1.06117	0.266221	yes	methoxy mycolic acid synthase
Rv0644c	mmaA2	5	4	4	4	4	4	4	844	1792	259	571	27	458.722	210.177	0.458179	0.00318317		methoxy mycolic acid synthase
Rv0645c	mmaA1	10	10	10	10	9	9	8	1944	2567	1225	881	686	331.709	261.56	0.788522	0.0423993		methoxy mycolic acid synthase
Rv0646c	lipG	9	9	6	8	6	8	7	920	2752	2192	1387	2468	273.937	612.293	2.23516	0.547794		lipase/esterase LipG
Rv0647c	-	7	0	0	0	0	0	0	0	0	0	0	0	n/a	n/a	n/a	n/a		hypothetical protein
Rv0648	-	30	25	19	22	19	17	17	3447	6127	2438	2023	3064	271.982	274.867	1.01061	0.0682725		alpha-mannosidase
Rv0649	fabD2	3	1	1	1	1	1	1	187	241	121	50	193	315.628	324.293	1.02745	0.298321		malonyl CoA-acyl carrier protein transacylase
Rv0650	-	3	3	3	2	3	2	2	1285	1538	731	467	1043	700.032	674.332	0.963287	0.636267		sugar kinase
Rv0651	rplJ	5	0	0	0	0	0	0	0	0	0	0	0	n/a	n/a	n/a	n/a		50S ribosomal protein L10
Rv0652	rplL	0	0	0	0	0	0	0	0	0	0	0	0	n/a	n/a	n/a	n/a		50S ribosomal protein L7/L12
Rv0653c	-	9	6	3	6	5	6	2	88	600	134	203	103	72.0061	69.2882	0.962254	0.424157		TetR family transcriptional regulator
Rv0654	-	22	18	18	17	16	16	12	3220	4756	2810	2120	2465	321.559	379.542	1.18032	0.118576		dioxygenase
Rv0655	mkl	11	7	4	7	2	2	0	532	789	106	41	0	136.881	20.3282	0.14851	0.00136689	yes	ribonucleotide ABC transporter ATP-binding protein
Rv0656c	-	3	3	3	3	3	3	3	326	998	1258	703	919	295.642	886.893	2.99989	0.138998		hypothetical protein
Rv0657c	-	1	1	1	1	1	1	1	23	185	10	65	119	129.339	172.383	1.33281	0.86468		hypothetical protein
Rv0658c	-	10	7	6	4	3	4	1	424	492	108	209	115	97.7044	58.1068	0.59472	0.165751		integral membrane protein
Rv0659c	-	4	3	2	3	3	2	2	374	972	144	338	270	305.583	232.524	0.760918	0.487294		hypothetical protein
Rv0660c	-	2	2	1	2	1	2	2	53	474	23	65	23	162.915	52.9437	0.324977	0.772579		hypothetical protein
Rv0661c	-	4	4	3	3	2	3	3	788	380	339	363	171	239.932	206.884	0.86226	0.453617		hypothetical protein
Rv0662c	-	4	4	3	3	3	2	2	168	538	386	455	164	117.718	239.674	2.03601	0.665572		hypothetical protein
Rv0663	atsD	34	18	12	16	13	15	11	638	980	1228	1257	1378	64.9316	197.964	3.0488	0.525899		arylsulfatase AtsD
Rv0664	-	2	1	1	1	1	1	1	204	453	345	165	547	455.076	944.37	2.07519	0.50487		hypothetical protein
Rv0665	-	5	4	3	3	4	2	4	158	63	1018	840	3610	46.1866	1195.13	25.8762	0.277128		hypothetical protein
Rv0666	-	0	0	0	0	0	0	0	0	0	0	0	0	n/a	n/a	n/a	n/a		hypothetical protein
Rv0667	rpoB	24	0	0	0	0	0	0	0	0	0	0	0	n/a	n/a	n/a	n/a		DNA-directed RNA polymerase subunit beta
Rv0668	rpoC	30	0	0	0	0	0	0	0	0	0	0	0	n/a	n/a	n/a	n/a		DNA-directed RNA polymerase subunit beta'
Rv0669c	-	28	26	19	22	23	20	13	3188	5073	14243	32668	20692	228.568	2434.21	10.6498	0.487387		hydrolase
Rv0670	end	5	4	2	4	4	3	1	785	1130	727	480	706	348.475	438.784	1.25915	0.925715	yes	endonuclease IV
Rv0671	lpqP	11	9	7	8	7	6	6	666	633	296	467	367	110.314	116.841	1.05917	0.848634		lipoprotein LpqP
Rv0672	fadE8	22	17	9	13	13	12	11	592	1164	949	875	807	72.522	143.842	1.98343	0.491355		acyl-CoA dehydrogenase FADE8
Rv0673	echA4	8	6	3	6	5	4	4	396	1407	217	132	613	198.469	140.551	0.708177	0.240191		enoyl-CoA hydratase
Rv0674	-	4	1	1	1	1	0	0	9	137	5	0	0	88.2544	4.77819	0.0541412	0.276873		hypothetical protein
Rv0675	echA5	3	1	1	1	1	0	1	17	19	3	0	1	26.9985	3.68899	0.136637	0.0187065		enoyl-CoA hydratase
Rv0676c	mmpL5	27	22	11	19	18	11	11	1025	2718	660	244	479	115.636	57.6589	0.498622	0.00274908		transmembrane transport protein MmpL5
Rv0677c	mmpS5	5	4	3	3	3	3	2	69	323	46	43	223	63.2108	67.5705	1.06897	0.989867		hypothetical protein
Rv0678	-	2	2	1	2	2	2	1	12	145	165	80	112	47.8632	164.876	3.44474	0.490386		hypothetical protein
Rv0679c	-	4	3	3	3	3	3	2	201	323	192	496	390	125.507	333.364	2.65613	0.699711		putative threonine rich protein
Rv0680c	-	1	1	1	1	0	1	1	13	107	0	80	1	74.523	80.8221	1.08453	0.376044		transmembrane protein
Rv0681	-	10	9	7	7	8	8	4	426	1159	517	687	246	119.381	153.7	1.28747	0.513083		TetR family transcriptional regulator
Rv0682	rpsL	5	0	0	0	0	0	0	0	0	0	0	0	n/a	n/a	n/a	n/a		30S ribosomal protein S12
Rv0683	rpsG	4	0	0	0	0	0	0	0	0	0	0	0	n/a	n/a	n/a	n/a		30S ribosomal protein S7
Rv0684	fusA1	25	0	0	0	0	0	0	0	0	0	0	0	n/a	n/a	n/a	n/a		elongation factor G
Rv0685	tuf	9	0	0	0	0	0	0	0	0	0	0	0	n/a	n/a	n/a	n/a		elongation factor Tu
Rv0686	-	8	8	7	7	5	4	4	1033	3202	590	469	807	354.187	212.03	0.598639	0.113723		hypothetical protein
Rv0687	fabG	11	7	3	5	3	4	3	211	383	227	342	162	60.1215	98.8723	1.64454	0.999877	yes	3-ketoacyl-(acyl-carrier-protein) reductase
Rv0688	-	13	8	6	6	7	4	5	167	442	348	140	393	51.75	99.4547	1.92183	0.838171		putative ferredoxin reductase
Rv0689c	-	3	2	1	2	1	1	2	18	155	140	84	134	53.5873	163.974	3.05994	0.662422		hypothetical protein
Rv0690c	-	13	10	6	8	7	4	4	603	533	679	297	280	87.5535	117.606	1.34325	0.341233		hypothetical protein
Rv0691c	-	8	6	3	5	4	5	3	242	508	1001	552	974	87.121	384.883	4.41779	0.452261		transcriptional regulatory protein
Rv0692	-	5	4	3	3	0	2	1	199	379	0	9	44	101.819	11.2928	0.110911	0.0548204		hypothetical protein
Rv0693	pqqE	14	7	5	6	1	0	0	176	514	30	0	0	66.3403	4.0956	0.0617361	0.00235059		coenzyme PQQ synthesis protein E
Rv0694	lldD1	12	5	3	4	1	2	1	611	521	1	12	46	175.208	10.1542	0.0579552	0.00657211		L-lactate dehydrogenase (cytochrome) LldD1
Rv0695	-	10	7	4	7	2	2	3	478	930	75	29	54	141.389	20.7236	0.146571	0.0106711		hypothetical protein
Rv0696	-	17	7	2	6	1	0	1	23	158	2	0	2	16.2296	1	0.0616158	0.0152699		membrane sugar transferase
Rv0697	-	19	2	1	2	1	2	0	56	193	1	55	0	82.4597	27.9778	0.339291	0.105664		dehydrogenase
Rv0698	-	8	3	1	0	3	0	1	9	0	19	0	1	2.81089	6.3264	2.25068	0.925837		hypothetical protein
Rv0699	-	2	2	1	2	2	1	2	25	189	59	43	395	66.7715	212.051	3.17577	0.837101		hypothetical protein
Rv0700	rpsJ	6	0	0	0	0	0	0	0	0	0	0	0	n/a	n/a	n/a	n/a		30S ribosomal protein S10
Rv0701	rplC	13	0	0	0	0	0	0	0	0	0	0	0	n/a	n/a	n/a	n/a		50S ribosomal protein L3
Rv0702	rplD	8	0	0	0	0	0	0	0	0	0	0	0	n/a	n/a	n/a	n/a		50S ribosomal protein L4
Rv0703	rplW	4	0	0	0	0	0	0	0	0	0	0	0	n/a	n/a	n/a	n/a		50S ribosomal protein L23
Rv0704	rplB	13	0	0	0	0	0	0	0	0	0	0	0	n/a	n/a	n/a	n/a		50S ribosomal protein L2
Rv0705	rpsS	1	0	0	0	0	0	0	0	0	0	0	0	n/a	n/a	n/a	n/a		30S ribosomal protein S19
Rv0706	rplV	3	0	0	0	0	0	0	0	0	0	0	0	n/a	n/a	n/a	n/a		50S ribosomal protein L22
Rv0707	rpsC	13	0	0	0	0	0	0	0	0	0	0	0	n/a	n/a	n/a	n/a		30S ribosomal protein S3
Rv0708	rplP	7	0	0	0	0	0	0	0	0	0	0	0	n/a	n/a	n/a	n/a		50S ribosomal protein L16
Rv0709	rpmC	3	0	0	0	0	0	0	0	0	0	0	0	n/a	n/a	n/a	n/a		50S ribosomal protein L29
Rv0710	rpsQ	9	0	0	0	0	0	0	0	0	0	0	0	n/a	n/a	n/a	n/a		30S ribosomal protein S17
Rv0711	atsA	36	27	22	26	24	24	19	2070	3279	2199	1399	1537	142.592	176.444	1.2374	0.196194		arylsulfatase AtsA
Rv0712	-	15	9	6	7	5	5	4	203	567	84	67	18	57.84	18.0079	0.31134	0.0754258		hypothetical protein
Rv0713	-	13	9	7	9	8	7	6	1244	2332	927	1132	396	280.478	260.38	0.928345	0.51928		transmembrane protein
Rv0714	rplN	3	0	0	0	0	0	0	0	0	0	0	0	n/a	n/a	n/a	n/a		50S ribosomal protein L14
Rv0715	rplX	4	0	0	0	0	0	0	0	0	0	0	0	n/a	n/a	n/a	n/a		50S ribosomal protein L24
Rv0716	rplE	4	0	0	0	0	0	0	0	0	0	0	0	n/a	n/a	n/a	n/a		50S ribosomal protein L5
Rv0717	rpsN	2	0	0	0	0	0	0	0	0	0	0	0	n/a	n/a	n/a	n/a		30S ribosomal protein S14
Rv0718	rpsH	8	0	0	0	0	0	0	0	0	0	0	0	n/a	n/a	n/a	n/a		30S ribosomal protein S8
Rv0719	rplF	9	0	0	0	0	0	0	0	0	0	0	0	n/a	n/a	n/a	n/a		50S ribosomal protein L6
Rv0720	rplR	1	0	0	0	0	0	0	0	0	0	0	0	n/a	n/a	n/a	n/a		50S ribosomal protein L18
Rv0721	rpsE	8	0	0	0	0	0	0	0	0	0	0	0	n/a	n/a	n/a	n/a		30S ribosomal protein S5
Rv0722	rpmD	1	1	0	1	0	0	0	0	36	0	0	0	20.975	1	0.0476757	0.5		50S ribosomal protein L30
Rv0723	rplO	2	0	0	0	0	0	0	0	0	0	0	0	n/a	n/a	n/a	n/a		50S ribosomal protein L15
Rv0724	sppA	22	19	9	14	15	13	11	1031	1651	1038	711	1310	101.471	146.309	1.44188	0.988644		protease IV SppA
Rv0724A	-	0	0	0	0	0	0	0	0	0	0	0	0	n/a	n/a	n/a	n/a		hypothetical protein
Rv0725c	-	11	6	3	6	5	5	5	344	804	426	306	403	131.793	174.066	1.32076	0.838247		hypothetical protein
Rv0726c	-	10	8	4	7	6	6	4	212	590	449	238	423	67.7992	126.852	1.871	0.475288		hypothetical protein
Rv0727c	fucA	9	9	8	8	8	7	7	1193	1457	877	620	592	218.523	216.085	0.988845	0.0953255		L-fuculose-phosphate aldolase
Rv0728c	serA2	8	4	4	4	3	3	2	281	525	182	268	370	142.293	186.523	1.31084	0.0968455		D-3-phosphoglycerate dehydrogenase
Rv0729	xylB	15	13	10	11	11	11	10	2992	4628	2202	1266	2338	423.065	407.102	0.962268	0.505426		D-xylulose kinase XylB
Rv0730	-	1	1	1	1	1	1	1	514	707	543	392	987	893.525	1722.3	1.92753	0.43675		hypothetical protein
Rv0731c	-	7	6	3	5	5	5	3	494	1015	574	666	998	175.707	339.161	1.93027	0.718064		hypothetical protein
Rv0732	secY	21	0	0	0	0	0	0	0	0	0	0	0	n/a	n/a	n/a	n/a		preprotein translocase subunit SecY
Rv0733	adk	3	0	0	0	0	0	0	0	0	0	0	0	n/a	n/a	n/a	n/a		adenylate kinase
Rv0734	mapA	7	4	1	4	3	2	1	141	241	320	305	268	68.132	207.78	3.04967	0.650308		methionine aminopeptidase
Rv0735	sigL	5	5	5	5	4	4	4	664	1120	1057	658	540	254.94	422.406	1.65688	0.93877		RNA polymerase sigma factor SigL
Rv0736	-	6	0	0	0	0	0	0	0	0	0	0	0	n/a	n/a	n/a	n/a		hypothetical protein
Rv0737	-	4	4	3	2	3	1	4	143	22	259	55	113	36.7009	98.8512	2.69343	0.260786		transcriptional regulatory protein
Rv0738	-	1	1	0	1	0	1	0	0	9	0	7	0	5.24376	7	1.33492	0.927454		hypothetical protein
Rv0739	-	11	10	8	8	8	8	7	1373	2599	1730	1147	919	280.073	355.574	1.26958	0.443544		hypothetical protein
Rv0740	-	7	5	2	3	5	4	4	256	355	252	137	391	89.3399	139.85	1.56537	0.481226		hypothetical protein
Rv0741	-	2	2	2	2	2	2	2	154	88	53	37	540	97.7823	265.785	2.71813	0.827087		transposase
Rv0742	PE_PGRS8	5	3	2	3	3	2	1	51	334	52	121	95	80.7956	82.9301	1.02642	0.769404		PE-PGRS family protein
Rv0743c	-	6	6	5	6	5	5	5	1600	1702	708	777	365	415.132	292.275	0.704053	0.429546		hypothetical protein
Rv0744c	-	8	3	0	3	1	1	1	0	425	36	24	35	82.5407	29.0585	0.352051	0.752844		transcriptional regulatory protein
Rv0745	-	5	4	3	4	3	3	3	208	700	593	168	572	150.684	301.23	1.99908	0.558057		hypothetical protein
Rv0746	PE_PGRS9	12	6	6	5	5	4	4	278	870	124	275	528	127.895	137.926	1.07843	0.0663253		PE-PGRS family protein
Rv0747	PE_PGRS10	12	8	8	8	8	8	7	1740	1333	547	861	886	300.872	264.012	0.877489	0.092831		PE-PGRS family protein
Rv0748	-	2	2	2	2	2	2	1	266	233	155	64	144	192.494	165.251	0.858477	0.186158		hypothetical protein
Rv0749	-	3	3	3	3	3	3	3	352	647	168	94	140	235.593	123.213	0.522989	0.00811112		hypothetical protein
Rv0749A	-	1	1	0	1	1	1	0	0	91	88	35	0	53.0202	119.096	2.24624	0.804858		hypothetical protein
Rv0750	-	1	0	0	0	0	0	0	0	0	0	0	0	n/a	n/a	n/a	n/a		hypothetical protein
Rv0751c	mmsB	5	3	1	3	3	2	0	27	202	22	21	0	47.6638	14.008	0.293892	0.137546		3-hydroxyisobutyrate dehydrogenase MmsB
Rv0752c	fadE9	10	7	3	6	3	2	3	228	606	164	159	229	80.9582	71.9971	0.889312	0.41725		acyl-CoA dehydrogenase FADE9
Rv0753c	mmsA	15	13	10	11	9	11	8	925	1167	725	658	500	118.972	135.529	1.13917	0.240908		methylmalonate-semialdehyde dehydrogenase
Rv0754	PE_PGRS11	22	15	14	11	10	10	8	3098	4202	1776	1353	1118	356.731	264.62	0.741791	0.0519632		PE-PGRS family protein
Rv0755A	PPE12	37	3	2	1	0	1	0	117	418	70	86	624	117.723	221.956	1.88542	0.394521		transposase
Rv0755c	-	3	12	7	12	9	8	7	1170	1244	403	364	314	151.754	83.9378	0.553117	0.084649		PPE family protein
Rv0756c	-	5	5	5	5	4	4	4	937	1310	347	269	99	328.238	136.398	0.415547	0.00449745		hypothetical protein
Rv0757	phoP	7	2	0	1	0	1	0	0	113	0	21	0	32.9192	10.5	0.318963	0.640021		two component system response transcriptional positive regulator PHOP
Rv0758	phoR	15	10	0	10	0	3	1	0	513	0	16	76	29.8894	7.84777	0.26256	0.0510363		two component system response sensor kinase membrane associated PHOR
Rv0759c	-	2	2	0	0	1	1	0	0	0	1	15	0	1	7.97782	7.97782	0.599826		hypothetical protein
Rv0760c	-	2	1	1	1	1	1	0	82	76	8	20	0	121.112	27.6451	0.228262	0.0700515		hypothetical protein
Rv0761c	adhB	7	4	3	4	3	3	2	404	1373	20	29	15	294.624	15.111	0.0512889	0.00598015		zinc-containing alcohol dehydrogenase NAD dependent ADHB
Rv0762c	-	9	7	6	6	3	4	4	192	454	314	225	342	63.4879	115.174	1.81411	0.623852		hypothetical protein
Rv0763c	-	1	1	1	0	0	0	0	1	0	0	0	0	1	1	1	0.5		ferredoxin
Rv0764c	cyp51	12	10	4	9	6	7	5	421	900	1143	516	504	91.8837	202.262	2.20128	0.551789		cytochrome P450 sterol 14-alpha demethylase
Rv0765c	-	7	4	2	4	3	2	3	301	274	93	185	353	110.417	141.017	1.27713	0.962141		short chain dehydrogenase
Rv0766c	cyp123	20	12	6	11	8	6	7	270	430	279	293	208	41.9596	60.8846	1.45103	0.843123		cytochrome P450 123
Rv0767c	-	8	6	5	5	4	6	5	1480	1818	699	646	766	407.657	323.95	0.794663	0.162299		hypothetical protein
Rv0768	aldA	16	8	7	8	5	3	6	222	511	193	249	121	63.2168	66.6137	1.05373	0.0249449		aldehyde dehydrogenase NAD dependent AldA
Rv0769	-	15	10	6	10	6	7	5	318	844	449	314	638	78.9702	126.757	1.60512	0.686386		short chain dehydrogenase
Rv0770	-	6	6	3	5	4	5	4	89	353	86	218	147	48.1769	70.1716	1.45654	0.841598		dehydrogenase/reductase
Rv0771	-	8	6	3	5	5	5	3	213	339	272	119	42	66.1813	68.9102	1.04123	0.645174		4-carboxymuconolactone decarboxylase
Rv0772	purD	19	0	0	0	0	0	0	0	0	0	0	0	n/a	n/a	n/a	n/a		phosphoribosylamine--glycine ligase
Rv0773c	ggtA	15	12	7	10	8	9	5	273	922	418	562	228	66.0821	95.7408	1.44882	0.442044		bifunctional cephalosporin acylase/gamma-glutamyltranspeptidase
Rv0774c	-	8	5	3	4	3	3	2	147	389	433	177	39	72.8761	124.571	1.70935	0.401417		hypothetical protein
Rv0775	-	9	9	8	8	6	7	7	1434	2290	1032	1039	866	297.539	304.126	1.02214	0.184393		hypothetical protein
Rv0776c	-	9	7	6	6	5	6	3	569	1097	685	323	635	167.47	214.233	1.27923	0.108427		hypothetical protein
Rv0777	purB	14	0	0	0	0	0	0	0	0	0	0	0	n/a	n/a	n/a	n/a		adenylosuccinate lyase
Rv0778	cyp126	15	12	6	11	5	8	7	798	1318	557	589	804	126.301	148.52	1.17592	0.263818		cytochrome P450 126
Rv0779c	-	6	5	2	3	2	3	2	95	108	146	39	122	30.3873	55.7633	1.83508	0.707594		transmembrane protein
Rv0780	hemH	17	0	0	0	0	0	0	0	0	0	0	0	n/a	n/a	n/a	n/a		phosphoribosylaminoimidazole-succinocarboxamide synthase
Rv0781	ptrBa	16	4	1	3	1	3	1	12	185	207	28	248	29.758	107.423	3.60989	0.880097		oligopeptidase B
Rv0782	ptrBb	29	15	10	11	7	9	7	675	1166	427	353	422	87.4539	73.8649	0.844615	0.308876		oligopeptidase B
Rv0783c	emrB	16	9	6	9	6	5	4	468	1293	621	619	814	132.428	209.069	1.57874	0.254444		multidrug resistance integral membrane efflux protein EmrB
Rv0784	-	7	4	3	4	1	4	0	54	40	18	51	0	18.4754	17.0504	0.922869	0.862945		hypothetical protein
Rv0785	-	25	15	10	14	8	12	11	644	2454	1492	1262	1390	135.547	255.366	1.88397	0.458872		putative FAD-binding dehydrogenase
Rv0786c	-	9	3	3	1	2	1	1	239	341	280	209	103	140.871	187.084	1.32805	0.686021		hypothetical protein
Rv0787	-	10	9	6	8	6	6	4	438	611	304	549	192	85.1536	110.817	1.30138	0.309294		hypothetical protein
Rv0787A	-	2	0	0	0	0	0	0	0	0	0	0	0	n/a	n/a	n/a	n/a		phosphoribosylformylglycinamidine synthase subunit PurS
Rv0788	purQ	11	0	0	0	0	0	0	0	0	0	0	0	n/a	n/a	n/a	n/a		phosphoribosylformylglycinamidine synthase I
Rv0789c	-	6	6	4	4	3	5	4	191	343	315	69	121	63.1342	78.2495	1.23942	0.448028		hypothetical protein
Rv0790c	-	17	13	9	12	7	9	8	1863	2710	1360	1717	1430	255.732	322.48	1.26101	0.704624		hypothetical protein
Rv0791c	-	10	8	3	7	5	5	3	519	991	501	604	116	132.96	147.267	1.1076	0.261598		hypothetical protein
Rv0792c	-	13	10	8	8	8	10	5	1169	1022	859	740	263	169.077	177.71	1.05106	0.179945		GntR family transcriptional regulator
Rv0793	-	8	7	6	6	6	5	4	637	758	540	363	538	148.355	188.76	1.27235	0.534964		hypothetical protein
Rv0794c	-	13	8	6	8	6	6	7	622	1355	700	347	791	171.533	208.276	1.2142	0.410165		oxidoreductase
Rv0795	-	0	0	0	0	0	0	0	0	0	0	0	0	n/a	n/a	n/a	n/a		transposase IS6110
Rv0796	-	1	0	0	0	0	0	0	0	0	0	0	0	n/a	n/a	n/a	n/a		transposase IS6110
Rv0797	-	0	0	0	0	0	0	0	0	0	0	0	0	n/a	n/a	n/a	n/a		IS1547 transposase
Rv0798c	cfp29	11	4	2	2	3	1	1	35	196	127	24	92	36.7478	55.2492	1.50347	0.90325		29 kDa antigen CFP29
Rv0799c	-	8	4	2	3	3	4	2	82	361	382	184	38	71.791	145.073	2.02077	0.907703		hypothetical protein
Rv0800	pepC	11	8	6	8	6	5	5	834	1246	704	447	502	188.425	191.556	1.01662	0.102597		putative aminopeptidase 2
Rv0801	-	0	0	0	0	0	0	0	0	0	0	0	0	n/a	n/a	n/a	n/a		hypothetical protein
Rv0802c	-	13	7	4	4	6	3	4	231	354	371	197	476	60.3847	134.693	2.23058	0.573736		hypothetical protein
Rv0803	purL	28	0	0	0	0	0	0	0	0	0	0	0	n/a	n/a	n/a	n/a		phosphoribosylformylglycinamidine synthase II
Rv0804	-	6	4	4	3	2	3	3	706	1173	360	299	398	336.233	242.554	0.721386	0.406877		hypothetical protein
Rv0805	-	14	9	6	8	2	3	2	327	529	17	45	4	68.2893	7.17046	0.105001	0.00677181		hypothetical protein
Rv0806c	cpsY	29	22	19	19	15	16	12	2260	3531	1163	899	622	189.765	114.624	0.604033	0.00342468		UDP-glucose-4-epimerase CpsY
Rv0807	-	2	1	1	1	1	1	1	94	88	53	64	2	139.347	116.293	0.834558	0.373471		hypothetical protein
Rv0808	purF	18	0	0	0	0	0	0	0	0	0	0	0	n/a	n/a	n/a	n/a		amidophosphoribosyltransferase
Rv0809	purM	11	0	0	0	0	0	0	0	0	0	0	0	n/a	n/a	n/a	n/a		phosphoribosylaminoimidazole synthetase
Rv0810c	-	4	0	0	0	0	0	0	0	0	0	0	0	n/a	n/a	n/a	n/a		hypothetical protein
Rv0811c	-	12	0	0	0	0	0	0	0	0	0	0	0	n/a	n/a	n/a	n/a		hypothetical protein
Rv0812	-	9	0	0	0	0	0	0	0	0	0	0	0	n/a	n/a	n/a	n/a		4-amino-4-deoxychorismate lyase
Rv0813c	-	10	10	9	10	8	7	6	806	1806	412	579	481	180.744	136.814	0.75695	0.0163155		hypothetical protein
Rv0814c	sseC2	0	0	0	0	0	0	0	0	0	0	0	0	n/a	n/a	n/a	n/a		hypothetical protein
Rv0815c	cysA2	2	2	1	2	2	2	0	8	122	30	26	0	39.2889	27.3346	0.695733	0.750087		thiosulfate sulfurtransferase CysA2
Rv0816c	thiX	2	2	1	2	2	1	2	139	116	30	52	15	98.912	46.5001	0.470116	0.471237		thioredoxin ThiX
Rv0817c	-	13	0	0	0	0	0	0	0	0	0	0	0	n/a	n/a	n/a	n/a		hypothetical protein
Rv0818	-	6	5	3	5	3	5	4	539	1788	328	822	594	309.357	324.752	1.04977	0.70263		transcriptional regulatory protein
Rv0819	-	7	2	0	0	2	2	1	0	0	138	20	1	1	76.3501	76.3501	0.151911		hypothetical protein
Rv0820	phoT	9	8	7	8	8	8	7	360	3522	11326	3106	3192	298.671	2069.2	6.92805	0.00288751		phosphate transporter ATP-binding protein
Rv0821c	phoY2	4	3	1	1	0	3	2	66	113	0	58	60	42.5593	35.7748	0.840588	0.731369		phosphate transport regulator
Rv0822c	-	24	22	16	19	18	19	20	2135	3379	2965	2478	1709	180.416	305.291	1.69215	0.814301		hypothetical protein
Rv0823c	-	14	12	9	9	10	10	8	995	2658	955	1033	1260	206.745	248.454	1.20174	0.636488		transcriptional regulatory protein
Rv0824c	desA1	16	0	0	0	0	0	0	0	0	0	0	0	n/a	n/a	n/a	n/a		acyl-[acyl-carrier protein] desaturase
Rv0825c	-	8	7	2	6	4	4	5	136	453	208	133	311	55.909	83.9197	1.50101	0.628587		hypothetical protein
Rv0826	-	16	13	12	13	13	12	9	775	3311	1602	1221	1632	204.251	314.889	1.54167	0.409619		hypothetical protein
Rv0827c	-	2	2	2	2	2	1	2	22	53	15	4	22	25.7465	18.2101	0.707284	0.472276		transcriptional regulatory protein
Rv0828c	-	9	9	9	8	9	8	8	1572	2612	1582	1092	1705	332.751	445.051	1.33749	0.479605		deaminase
Rv0829	-	1	1	1	1	1	1	1	3	107	14	55	3	65.1534	70.8452	1.08736	0.968363		hypothetical protein
Rv0830	-	12	10	9	10	10	10	9	1578	2169	1470	1205	1080	274.227	349.763	1.27545	0.670209		hypothetical protein
Rv0831c	-	14	12	10	11	10	11	7	323	606	463	577	860	54.6432	143.87	2.6329	0.751765		hypothetical protein
Rv0832	PE_PGRS12	3	3	1	2	3	1	3	59	447	1704	2573	3531	105.24	2368.05	22.5014	0.208176		PE-PGRS family protein
Rv0833	PE_PGRS13	8	2	2	2	2	1	0	20	16	20	39	0	14.0307	29.0564	2.07091	0.831138		PE-PGRS family protein
Rv0834c	PE_PGRS14	18	15	11	12	14	12	11	751	2169	666	542	1394	131.16	154.962	1.18147	0.498021		PE-PGRS family protein
Rv0835	lpqQ	10	7	4	6	5	4	6	401	978	1135	1000	2063	135.078	540.084	3.99832	0.869609		lipoprotein LpqQ
Rv0836c	-	8	7	5	7	6	7	5	596	2130	1074	544	1442	257.065	393.684	1.53146	0.840626		hypothetical protein
Rv0837c	-	17	15	10	13	13	10	11	1052	2499	1204	873	646	162.78	170.31	1.04626	0.25857		hypothetical protein
Rv0838	lpqR	6	4	3	4	2	3	2	371	516	191	254	155	162.064	140.987	0.869948	0.133159		lipoprotein LpqR
Rv0839	-	10	9	8	9	8	7	6	618	1683	696	470	181	173.292	142.658	0.823223	0.127874		hypothetical protein
Rv0840c	pip	8	6	6	5	6	5	6	818	1200	848	812	510	244.267	340.273	1.39304	0.941876		proline iminopeptidase
Rv0841	-	3	2	1	2	1	1	1	31	125	4	114	6	50.9379	61.3775	1.20495	0.272956		transmembrane protein
Rv0842	-	17	9	4	9	5	7	5	424	856	361	153	269	99.5569	79.9026	0.802583	0.0651068		integral membrane protein
Rv0843	-	17	14	11	13	12	12	11	925	2065	1652	1316	1032	147.846	267.364	1.8084	0.600918		dehydrogenase
Rv0844c	narL	5	5	3	5	4	3	2	75	794	233	149	172	106.578	102.612	0.962792	0.472436		nitrate/nitrite response transcriptional regulatory protein NarL
Rv0845	-	21	15	7	13	11	12	6	265	882	655	341	253	50.8122	78.3286	1.54153	0.953421		two component sensor kinase
Rv0846c	-	21	14	11	12	9	10	9	900	1375	1262	476	1001	117.457	178.922	1.5233	0.550927		oxidase
Rv0847	lpqS	6	4	4	4	4	3	3	111	409	226	143	567	85.5757	206.273	2.41041	0.804934		lipoprotein LpqS
Rv0848	cysK2	21	14	7	13	10	8	7	429	578	435	420	280	52.7659	76.1346	1.44287	0.887658		cysteine synthase A CysK2
Rv0849	-	17	14	14	12	14	13	9	1140	2168	1571	1060	1651	166.521	279.897	1.68084	0.993785		integral membrane transport protein
Rv0850	-	8	6	5	5	5	3	2	422	791	184	67	168	142.711	63.491	0.444892	0.0606207		transposase
Rv0851c	-	6	5	5	3	5	5	4	680	692	508	216	362	208.064	199.811	0.960334	0.1761		short chain dehydrogenase
Rv0852	fadD16	12	7	6	7	5	5	6	430	1132	419	297	891	151.777	204.269	1.34584	0.36739		fatty-acid-CoA ligase
Rv0853c	pdc	20	11	7	8	7	6	5	1008	1892	525	1043	331	186.074	165.165	0.887632	0.0918329		pyruvate or indole-3-pyruvate decarboxylase pdc
Rv0854	-	6	5	4	5	4	4	3	482	729	645	483	469	175.272	296.988	1.69444	0.794443		hypothetical protein
Rv0855	far	11	9	6	7	5	6	6	766	1068	910	906	1556	148.886	339.42	2.27973	0.792721		fatty-acid-CoA racemase
Rv0856	-	5	4	3	3	4	4	3	404	757	971	455	357	204.898	419.101	2.04542	0.886445		hypothetical protein
Rv0857	-	6	4	4	4	3	4	2	354	524	409	570	414	159.247	325.299	2.04273	0.974862		hypothetical protein
Rv0858c	-	17	15	11	13	9	12	8	1143	1395	765	678	716	125.582	133.178	1.06049	0.0801139		aminotransferase
Rv0859	fadA	7	5	2	3	4	3	4	61	313	174	166	166	47.9042	93.7491	1.95701	0.611221		acetyl-CoA acetyltransferase
Rv0860	fadB	18	6	2	4	5	5	3	161	126	194	233	100	37.3773	83.4336	2.2322	0.140311		fatty oxidation protein FadB
Rv0861c	ercc3	16	9	7	7	6	6	4	268	673	255	331	239	71.4692	85.6849	1.19891	0.773472		DNA helicase ErcC3
Rv0862c	-	22	12	8	11	9	9	8	429	1712	524	576	792	116.62	143.986	1.23467	0.432093		hypothetical protein
Rv0863	-	4	4	3	4	3	4	2	313	358	246	287	5	125.464	131.549	1.04851	0.0880618		hypothetical protein
Rv0864	moaC	9	8	6	8	6	7	7	1218	852	400	310	733	204.704	161.855	0.790677	0.483462		molybdenum cofactor biosynthesis protein MoaC
Rv0865	mog	7	6	2	4	4	5	3	511	929	581	360	243	170.01	185.832	1.09306	0.753467		molybdopterin biosynthesis Mog protein
Rv0866	moaE2	2	2	2	2	2	1	1	245	504	160	78	74	261.603	145.868	0.557592	0.188731		molybdenum cofactor biosynthesis protein E2
Rv0867c	rpfA	6	6	3	5	4	4	0	70	108	137	173	0	21.4187	50.6538	2.36493	0.637894		resuscitation-promoting factor RpfA
Rv0868c	moaD2	3	3	3	3	3	3	3	208	525	1350	1420	1885	166.925	1419.91	8.50627	0.412737		molybdenum cofactor biosynthesis protein D
Rv0869c	moaA	13	10	8	10	9	9	7	1787	2579	1038	1230	782	317.698	286.482	0.901742	0.0845887		molybdenum cofactor biosynthesis protein A
Rv0870c	-	4	4	3	4	3	3	3	209	522	242	305	97	124.991	154.001	1.2321	0.524563		hypothetical protein
Rv0871	cspB	2	2	1	2	1	1	1	215	733	166	192	172	314.261	246.016	0.782841	0.504601		cold shock-like protein B CspB
Rv0872c	PE_PGRS15	23	17	16	14	12	13	13	1199	1876	720	512	987	130.379	118.32	0.907508	0.17031		PE-PGRS family protein
Rv0873	fadE10	28	21	13	17	16	18	13	1568	3070	2118	2219	2042	155.136	281.987	1.81767	0.888345		acyl-CoA dehydrogenase FADE10
Rv0874c	-	8	5	5	5	5	5	5	1109	2082	596	949	489	450.43	384.111	0.852766	0.16643		hypothetical protein
Rv0875c	-	10	3	1	0	1	1	0	12	0	7	16	0	3.74785	7.56316	2.018	0.843217		hypothetical protein
Rv0876c	-	22	11	8	9	4	6	3	594	915	213	107	180	99.061	41.684	0.420792	0.00112995		transmembrane protein
Rv0877	-	10	8	8	8	8	7	7	2045	2543	426	1015	713	424.718	251.03	0.591052	0.0186354		hypothetical protein
Rv0878c	PPE13	11	11	9	11	11	10	9	1030	1530	701	369	740	168.774	149.749	0.887276	0.294057		PPE family protein
Rv0879c	-	2	1	0	1	0	0	0	0	29	0	0	0	16.8966	1	0.0591836	0.5		transmembrane protein
Rv0880	-	1	0	0	0	0	0	0	0	0	0	0	0	n/a	n/a	n/a	n/a		MarR family transcriptional regulator
Rv0881	-	10	8	5	6	8	7	5	860	1232	552	330	105	190.45	117.979	0.619474	0.417375		rRNA methyltransferase
Rv0882	-	1	1	1	1	1	1	1	238	14	219	106	37	231.154	345.702	1.49555	0.739991		hypothetical protein
Rv0883c	-	5	0	0	0	0	0	0	0	0	0	0	0	n/a	n/a	n/a	n/a		hypothetical protein
Rv0884c	serC	10	0	0	0	0	0	0	0	0	0	0	0	n/a	n/a	n/a	n/a		phosphoserine aminotransferase
Rv0885	-	10	6	4	6	5	5	5	270	441	491	701	355	84.9874	243.676	2.8672	0.45125		hypothetical protein
Rv0886	fprB	20	12	6	12	10	10	9	427	1368	882	948	1329	99.7612	240.284	2.40859	0.320104		NADPH:adrenodoxin oxidoreductase FprB
Rv0887c	-	4	3	1	3	3	3	3	327	413	361	148	377	182.339	267.636	1.46779	0.763497		hypothetical protein
Rv0888	-	23	18	15	17	13	15	13	2137	2565	1243	1499	1214	194.264	204.714	1.05379	0.050452		hypothetical protein
Rv0889c	citA	8	7	6	7	5	5	4	1131	1978	331	298	293	316.024	122.169	0.386582	0.0254507		citrate synthase 2
Rv0890c	-	40	35	29	33	30	30	27	5260	7693	4783	3691	4303	268.876	337.12	1.25381	0.0498831		LuxR family transcriptional regulator
Rv0891c	-	22	19	12	15	14	12	10	769	1516	6901	4585	5926	84.4109	844.815	10.0084	0.998318		transcriptional regulatory protein
Rv0892	-	29	13	6	11	5	5	6	171	604	497	91	675	39.395	86.2194	2.18859	0.243912		monooxygenase
Rv0893c	-	15	5	4	3	2	3	5	447	350	164	70	394	124.549	110.124	0.884184	0.495065		hypothetical protein
Rv0894	-	9	6	4	5	5	2	3	212	401	383	117	267	72.0458	117.084	1.62513	0.605358		LuxR family transcriptional regulator
Rv0895	-	23	18	15	15	14	14	13	1762	2154	1396	996	1734	161.441	208.642	1.29237	0.592762		hypothetical protein
Rv0896	gltA	19	0	0	0	0	0	0	0	0	0	0	0	n/a	n/a	n/a	n/a		type II citrate synthase
Rv0897c	-	17	11	5	10	7	5	5	835	1135	348	323	962	131.242	131.491	1.0019	0.0975255		oxidoreductase
Rv0898c	-	0	0	0	0	0	0	0	0	0	0	0	0	n/a	n/a	n/a	n/a		hypothetical protein
Rv0899	ompA	14	4	1	2	1	2	1	8	58	15	44	48	10.3222	24.4485	2.36854	0.611545		outer membrane protein A OMPA
Rv0900	-	2	2	1	2	1	1	1	149	161	162	47	1	116.706	101.318	0.868144	0.50097		hypothetical protein
Rv0901	-	7	5	3	4	5	4	3	662	1179	296	445	441	261.44	218.081	0.834151	0.799518		hypothetical protein
Rv0902c	prrB	12	0	0	0	0	0	0	0	0	0	0	0	n/a	n/a	n/a	n/a		two component sensor histidine kinase PRRB
Rv0903c	prrA	5	0	0	0	0	0	0	0	0	0	0	0	n/a	n/a	n/a	n/a		two component response transcriptional regulatory protein PRRA
Rv0904c	accD3	15	13	6	10	11	6	6	675	688	385	241	495	79.4851	78.1421	0.983105	0.402312		putative acetyl-coenzyme A carboxylase carboxyl transferase subunit beta
Rv0905	echA6	6	4	3	4	3	3	4	318	383	535	462	339	130.276	312.988	2.40249	0.700533		enoyl-CoA hydratase
Rv0906	-	12	9	5	7	9	5	5	513	1474	977	368	362	148.83	177.694	1.19394	0.910728		hypothetical protein
Rv0907	-	29	10	6	9	7	7	5	274	969	389	375	449	82.1306	111.585	1.35863	0.92264		hypothetical protein
Rv0908	ctpE	19	14	10	14	9	10	8	936	906	745	770	1067	100.348	168.507	1.67923	0.0954897		metal cation transporter ATPase P-type CtpE
Rv0909	-	2	2	2	2	2	2	2	134	192	121	47	4	118.71	82.9603	0.698849	0.576542		hypothetical protein
Rv0910	-	7	5	4	5	4	4	3	96	313	413	132	13	54.4629	107.473	1.97333	0.268353		hypothetical protein
Rv0911	-	11	8	7	7	6	5	4	359	438	200	289	227	73.9457	83.3423	1.12707	0.205033		hypothetical protein
Rv0912	-	4	3	1	3	2	3	2	56	243	59	176	51	64.6838	91.4362	1.41359	0.632236		transmembrane protein
Rv0913c	-	32	10	4	6	5	5	3	209	159	232	70	101	28.8465	37.4738	1.29908	0.442953		dioxygenase
Rv0914c	-	13	13	9	13	12	13	10	958	2128	1081	789	851	164.421	193.972	1.17973	0.683832		acetyl-CoA acetyltransferase
Rv0915c	PPE14	13	11	8	8	8	8	6	1027	690	586	647	680	124.026	160.547	1.29446	0.830095		PPE family protein
Rv0916c	PE7	4	2	2	2	0	1	1	30	14	0	24	1	18.1329	12.411	0.684448	0.132196		PE family protein
Rv0917	betP	32	24	18	17	20	16	15	2260	3738	2201	1625	1470	178.977	205.7	1.14931	0.645208		glycine betaine transport integral membrane protein BetP
Rv0918	-	8	7	5	7	7	6	5	439	793	351	430	692	124.766	190.615	1.52778	0.688606		hypothetical protein
Rv0919	-	6	5	4	5	5	4	4	502	1143	681	308	153	227.263	216.913	0.954462	0.519451		hypothetical protein
Rv0920c	-	15	15	10	12	9	9	3	623	734	818	516	210	67.4257	98.0232	1.4538	0.199467		transposase
Rv0921	-	5	3	3	3	3	3	2	239	318	459	231	447	136.405	345.702	2.53439	0.874565		resolvase
Rv0922	-	12	12	6	11	9	8	6	734	1596	905	557	791	134.802	172.676	1.28096	0.531383		transposase
Rv0923c	-	12	10	6	9	10	9	6	684	1233	753	909	781	135.928	227.064	1.67047	0.848938		hypothetical protein
Rv0924c	mntH	12	9	3	8	6	5	4	346	583	724	1806	2572	73.7631	512.473	6.94755	0.305369		manganese transport protein MntH
Rv0925c	-	14	12	7	9	11	8	6	1027	1504	1720	799	585	153.213	243.634	1.59017	0.916641		hypothetical protein
Rv0926c	-	15	10	6	9	8	5	4	540	1070	195	175	291	112.938	60.0573	0.53177	0.0400265		hypothetical protein
Rv0927c	-	4	3	2	3	2	3	1	184	1180	407	417	332	286.639	359.625	1.25463	0.97801		short chain dehydrogenase
Rv0928	pstS3	14	9	8	6	8	8	7	493	2230	1828	1244	632	195.69	390.051	1.99321	0.17105		periplasmic phosphate-binding lipoprotein PSTS3 (PBP-3) (PSTS3) (PHOS1)
Rv0929	pstC2	11	8	1	5	5	7	6	16	131	694	387	515	11.4147	184.198	16.1369	0.000513761		phosphate ABC transporter transmembrane protein
Rv0930	pstA1	14	11	5	9	9	9	6	110	965	1408	937	955	60.483	278.875	4.61079	0.0762156		phosphate ABC transporter transmembrane protein
Rv0931c	pknD	34	31	26	28	23	28	20	4602	7192	3279	3450	2957	274.266	290.788	1.06024	0.0990369		transmembrane serine/threonine-protein kinase D PKND (protein kinase D) (STPK D)
Rv0932c	pstS2	15	14	13	12	10	12	9	1405	2007	847	1030	1379	177.556	212.362	1.19602	0.692574		periplasmic phosphate-binding lipoprotein PSTS2 (PBP-2) (PSTS2)
Rv0933	pstB	11	9	5	6	7	6	4	443	1035	631	588	716	113.123	197.735	1.74796	0.820045		phosphate ABC transporter ATP-binding protein
Rv0934	pstS1	16	14	12	14	11	12	12	2393	2989	1249	1588	1103	284.547	263.453	0.925867	0.00602756		periplasmic phosphate-binding lipoprotein PSTS1 (PBP-1) (PSTS1)
Rv0935	pstC1	10	9	6	8	6	5	8	1137	1110	966	702	943	190.229	266.707	1.40203	0.541571		phosphate ABC transporter transmembrane protein
Rv0936	pstA2	14	11	10	11	7	8	7	1754	2129	1081	606	905	262.17	216.638	0.826327	0.345621		phosphate ABC transporter transmembrane protein
Rv0937c	-	11	5	3	5	2	4	4	117	192	110	99	170	44.2983	68.7746	1.55253	0.774976		hypothetical protein
Rv0938	-	33	9	2	6	5	7	6	198	284	485	241	355	38.9987	110.702	2.83862	0.214279		ATP-dependent DNA ligase
Rv0939	-	21	13	7	10	7	8	4	288	579	199	217	175	46.7072	42.3873	0.907511	0.237685		bifunctional 2-hydroxyhepta-2,4-diene-1,7-dioate isomerase/cyclase/dehydrase
Rv0940c	-	12	6	5	4	4	4	2	335	375	106	130	137	88.7287	57.3203	0.646018	0.161261		oxidoreductase
Rv0941c	-	8	7	6	7	6	5	4	1189	1325	606	477	972	269.435	265.025	0.983631	0.12958		hypothetical protein
Rv0942	-	5	4	4	4	3	4	4	392	592	672	509	707	178.053	433.099	2.43242	0.96871		hypothetical protein
Rv0943c	-	11	10	8	10	8	8	5	611	1146	917	424	862	124.019	200.895	1.61987	0.431083		monooxygenase
Rv0944	-	6	4	4	4	4	3	3	444	810	210	104	619	221.987	203.387	0.91621	0.568693		formamidopyrimidine-DNA glycosylase
Rv0945	-	7	3	1	3	1	1	1	254	118	10	9	18	102.247	11.1179	0.108736	0.133246		short chain dehydrogenase
Rv0946c	pgi	12	0	0	0	0	0	0	0	0	0	0	0	n/a	n/a	n/a	n/a		glucose-6-phosphate isomerase
Rv0948c	-	5	1	1	1	1	1	0	25	22	9	50	0	36.2421	58.6007	1.61692	0.592993		hypothetical protein
Rv0949	uvrD1	40	2	0	1	0	0	1	0	25	0	0	64	7.283	26.3064	3.61203	0.949111		ATP-dependent DNA helicase II UVRD1
Rv0950c	-	15	9	0	5	6	7	6	0	181	184	322	236	11.7175	76.8719	6.56041	0.0368757	yes	hypothetical protein
Rv0951	sucC	14	0	0	0	0	0	0	0	0	0	0	0	n/a	n/a	n/a	n/a		succinyl-CoA synthetase subunit beta
Rv0952	sucD	8	0	0	0	0	0	0	0	0	0	0	0	n/a	n/a	n/a	n/a		succinyl-CoA synthetase subunit alpha
Rv0953c	-	8	8	7	7	8	8	5	657	634	470	475	39	123.122	119.526	0.970794	0.0824674		oxidoreductase
Rv0954	-	23	17	8	13	8	12	7	491	1114	554	467	563	65.2417	85.8383	1.3157	0.331868		transmembrane protein
Rv0955	-	13	0	0	0	0	0	0	0	0	0	0	0	n/a	n/a	n/a	n/a		integral membrane protein
Rv0956	purN	11	0	0	0	0	0	0	0	0	0	0	0	n/a	n/a	n/a	n/a		phosphoribosylglycinamide formyltransferase
Rv0957	purH	18	0	0	0	0	0	0	0	0	0	0	0	n/a	n/a	n/a	n/a		bifunctional phosphoribosylaminoimidazolecarboxamide formyltransferase/IMP cyclohydrolase
Rv0958	-	9	8	7	8	7	8	5	535	1114	677	278	435	143.792	160.321	1.11495	0.224582		magnesium chelatase
Rv0959	-	11	5	3	4	4	3	1	292	709	244	171	47	137.337	88.5627	0.644857	0.869904		hypothetical protein
Rv0960	-	5	3	3	3	2	3	2	141	201	275	145	348	83.0741	231.294	2.78419	0.798221		hypothetical protein
Rv0961	-	6	4	3	2	3	2	2	177	83	117	38	11	53.5504	39.7131	0.741604	0.900684		integral membrane protein
Rv0962c	lprP	11	10	6	10	8	8	5	665	1047	356	570	393	123.31	123.328	1.00014	0.420287		lipoprotein LprP
Rv0963c	-	8	6	3	6	6	6	6	495	593	770	286	80	134.884	181.268	1.34388	0.802198		hypothetical protein
Rv0964c	-	5	4	4	4	4	3	3	483	781	246	537	134	226.899	220.561	0.972069	0.220872		hypothetical protein
Rv0965c	-	5	4	3	4	3	4	3	76	421	564	246	287	79.1252	255.229	3.22564	0.873586		hypothetical protein
Rv0966c	-	9	7	4	6	6	7	4	227	871	214	341	515	102.881	138.411	1.34534	0.704357		hypothetical protein
Rv0967	-	1	1	1	1	0	1	0	83	19	0	21	0	88.838	21	0.236385	0.25456		hypothetical protein
Rv0968	-	6	5	4	5	4	4	4	779	1144	807	749	704	279.287	419.788	1.50307	0.73214		hypothetical protein
Rv0969	ctpV	13	11	9	9	9	10	9	855	1146	554	716	723	133.528	167.253	1.25257	0.449274		metal cation transporter P-type ATPase CtpV
Rv0970	-	10	4	3	3	3	4	4	491	748	714	485	845	223.966	465.495	2.07842	0.904265		integral membrane protein
Rv0971c	echA7	5	4	2	4	4	4	2	110	672	214	60	165	123.65	100.037	0.809036	0.308814		enoyl-CoA hydratase
Rv0972c	fadE12	13	9	2	6	6	3	2	14	376	87	78	146	25.7989	31.2404	1.21092	0.368233		acyl-CoA dehydrogenase FADE12
Rv0973c	accA2	19	5	0	4	2	3	2	0	26	20	71	21	3.02973	21.4753	7.08818	0.102135		acetyl-/propionyl-coenzyme A carboxylase subunit alpha
Rv0974c	accD2	16	7	0	4	2	2	0	0	121	14	16	0	10.0713	4.19699	0.416726	0.45471		acetyl-/propionyl-CoA carboxylase subunit beta
Rv0975c	fadE13	14	8	7	8	7	8	6	1285	2040	1004	656	448	299.073	247.969	0.829125	0.10013		acyl-CoA dehydrogenase FADE13
Rv0976c	-	13	12	11	9	8	10	7	891	2271	881	755	845	179.834	190.964	1.06189	0.123222		hypothetical protein
Rv0977	PE_PGRS16	20	13	10	11	11	11	10	1460	2375	1238	2415	279	211.672	294.418	1.39092	0.124367		PE-PGRS family protein
Rv0978c	PE_PGRS17	2	2	2	1	2	2	2	35	84	64	36	96	40.8677	88.04	2.15427	0.756484		PE-PGRS family protein
Rv0979A	-	1	0	0	0	0	0	0	0	0	0	0	0	n/a	n/a	n/a	n/a		50S ribosomal protein L32
Rv0979c	rpmF	1	0	0	0	0	0	0	0	0	0	0	0	n/a	n/a	n/a	n/a		hypothetical protein
Rv0980c	PE_PGRS18	7	7	6	6	5	7	5	1219	1444	687	1015	618	283.356	311.367	1.09885	0.296712		PE-PGRS family protein
Rv0981	mprA	6	5	2	4	5	4	5	324	642	260	490	204	135.526	181.234	1.33726	0.76056		two component response transcriptional regulatory protein MprA
Rv0982	mprB	18	0	0	0	0	0	0	0	0	0	0	0	n/a	n/a	n/a	n/a		two component sensor kinase MprB
Rv0983	pepD	12	7	4	6	5	1	0	241	567	212	2	0	79.4521	29.2279	0.367868	0.0459605		serine protease PepD
Rv0984	moaB2	3	2	2	2	2	2	2	1251	869	401	331	609	839.227	607.427	0.723794	0.230493		pterin-4-alpha-carbinolamine dehydratase MoaB2
Rv0985c	mscL	9	8	7	8	7	8	6	1131	1286	537	932	582	226.122	240.453	1.06338	0.619327		large-conductance mechanosensitive channel
Rv0986	-	15	1	0	1	0	1	0	0	19	0	22	0	11.0702	22	1.98732	0.9652		adhesion component transport ATP-binding protein ABC transporter
Rv0987	-	69	23	10	18	15	11	5	723	994	566	307	393	54.6334	50.9116	0.931877	0.469303		adhesion component transport transmembrane protein ABC transporter
Rv0988	-	30	6	3	4	3	4	2	282	150	120	244	2	58.6032	60.0535	1.02475	0.22025		hypothetical protein
Rv0989c	grcC2	13	12	7	10	8	9	8	1102	3046	1125	1685	1145	233.938	308.447	1.3185	0.639725		polyprenyl-diphosphate synthase
Rv0990c	-	5	3	2	2	1	2	1	186	217	91	219	4	100.236	103.084	1.02841	0.398618		hypothetical protein
Rv0991c	-	1	1	1	1	1	1	1	150	736	761	243	288	569.367	1207	2.11989	0.658823		putative serine rich protein
Rv0992c	-	5	3	3	3	3	3	3	786	1651	747	730	1069	566.13	774.22	1.36756	0.278542		hypothetical protein
Rv0993	galU	10	0	0	0	0	0	0	0	0	0	0	0	n/a	n/a	n/a	n/a		UTP--glucose-1-phosphate uridylyltransferase GalU
Rv0994	moeA1	9	9	4	5	6	8	6	560	1029	802	1296	1008	124.915	321.23	2.57159	0.190463		molybdopterin biosynthesis protein MoeA1
Rv0995	rimJ	3	3	3	3	1	2	1	149	790	162	39	68	199.964	83.2382	0.416265	0.0110246		ribosomal-protein-alanine acetyltransferase
Rv0996	-	12	10	5	9	8	8	5	1076	1352	821	500	871	179.59	200.061	1.11398	0.288823		transmembrane protein
Rv0997	-	4	3	2	3	2	2	2	274	83	63	95	267	101.696	124.9	1.22817	0.787449		hypothetical protein
Rv0998	-	10	7	4	7	6	6	4	804	870	697	295	90	180.031	147.867	0.821342	0.264543		hypothetical protein
Rv0999	-	5	5	5	5	5	5	5	524	395	1166	1038	2052	144.222	767.834	5.32397	0.0415556		hypothetical protein
Rv1000c	-	6	6	6	6	6	6	5	1168	2180	988	891	2293	394.088	620.031	1.57333	0.582886		hypothetical protein
Rv1001	arcA	13	12	8	10	9	8	8	1701	2664	1154	440	501	262.161	162.889	0.621333	0.107218		arginine deiminase
Rv1002c	-	15	0	0	0	0	0	0	0	0	0	0	0	n/a	n/a	n/a	n/a		hypothetical protein
Rv1003	-	4	2	1	2	1	2	2	68	77	15	30	207	54.2884	107.252	1.9756	0.893519		hypothetical protein
Rv1004c	-	7	5	5	5	5	4	5	1012	710	393	433	255	272.376	203.639	0.747639	0.0849689		hypothetical protein
Rv1005c	pabB	17	1	1	1	1	1	1	1	210	147	54	24	123.291	214.209	1.73742	0.628707		aminodeoxychorismate synthase component I
Rv1006	-	34	29	13	24	20	19	15	749	2934	1417	1022	1408	83.1466	121.849	1.46547	0.967737		hypothetical protein
Rv1007c	metG	18	0	0	0	0	0	0	0	0	0	0	0	n/a	n/a	n/a	n/a		methionyl-tRNA synthetase
Rv1008	tatD	8	7	5	7	6	5	5	1179	2107	643	217	1278	333.186	268.87	0.806966	0.603735		deoxyribonuclease TatD (YjjV protein)
Rv1009	rpfB	7	4	0	2	3	3	1	0	123	415	164	346	17.9162	211.257	11.7914	0.134016		resuscitation-promoting factor rpfB
Rv1010	ksgA	12	8	3	2	4	3	2	65	4	76	50	103	7.90414	25.9128	3.27838	0.233102		dimethyladenosine transferase
Rv1011	ispE	12	0	0	0	0	0	0	0	0	0	0	0	n/a	n/a	n/a	n/a		4-diphosphocytidyl-2-C-methyl-D-erythritol kinase
Rv1012	-	5	4	4	4	4	4	4	323	388	621	320	168	132.176	262.89	1.98894	0.432885		hypothetical protein
Rv1013	pks16	19	12	3	7	5	5	3	55	912	116	224	82	48.5751	33.522	0.690108	0.435673	yes	long-chain-fatty-acid--CoA ligase
Rv1014c	pth	9	0	0	0	0	0	0	0	0	0	0	0	n/a	n/a	n/a	n/a		peptidyl-tRNA hydrolase
Rv1015c	rplY	8	1	0	0	0	1	1	0	0	0	18	3	1	20.4662	20.4662	0.370446		50S ribosomal protein L25/general stress protein Ctc
Rv1016c	lpqT	5	3	2	3	3	3	2	587	1028	1024	623	746	382.984	738.281	1.92771	0.974872	yes	lipoprotein LpqT
Rv1017c	prsA	10	0	0	0	0	0	0	0	0	0	0	0	n/a	n/a	n/a	n/a		ribose-phosphate pyrophosphokinase
Rv1018c	glmU	17	0	0	0	0	0	0	0	0	0	0	0	n/a	n/a	n/a	n/a		bifunctional N-acetylglucosamine-1-phosphate uridyltransferase/glucosamine-1-phosphate acetyltransferase
Rv1019	-	7	7	7	7	7	7	6	779	1594	488	855	963	236.946	301.858	1.27395	0.463296		TetR family transcriptional regulator
Rv1020	mfd	23	19	16	18	16	16	9	991	1611	1100	973	1076	98.2717	153.092	1.55785	0.15941		transcription-repair coupling factor Mfd (TRCF)
Rv1021	-	11	7	3	5	6	4	2	201	346	131	187	122	55.7033	58.926	1.05785	0.367333	yes	nucleoside triphosphate pyrophosphohydrolase
Rv1022	lpqU	7	3	3	3	2	3	1	127	514	12	102	1	139.49	38.0966	0.273113	0.0120958		lipoprotein LpqU
Rv1023	eno	11	0	0	0	0	0	0	0	0	0	0	0	n/a	n/a	n/a	n/a		phosphopyruvate hydratase
Rv1024	-	7	0	0	0	0	0	0	0	0	0	0	0	n/a	n/a	n/a	n/a		hypothetical protein
Rv1025	-	5	0	0	0	0	0	0	0	0	0	0	0	n/a	n/a	n/a	n/a		hypothetical protein
Rv1026	-	6	3	0	2	2	1	1	0	102	16	10	161	19.8098	52.5481	2.65263	0.811171		hypothetical protein
Rv1027c	kdpE	7	4	3	3	3	3	2	74	134	110	218	253	36.8522	132.776	3.60294	0.625017		transcriptional regulatory protein KdpE
Rv1028A	kdpD	16	2	1	1	1	1	2	29	107	0	45	90	44.7572	59.4933	1.32925	0.849147		membrane protein kdpF
Rv1028c	kdpF	3	10	3	8	4	2	5	77	567	183	41	92	40.2503	29.1513	0.72425	0.129493	yes	sensor protein KDPD
Rv1029	kdpA	17	13	11	11	10	11	10	1693	2775	1236	863	856	246.393	211.374	0.857876	0.0909754		potassium-transporting ATPase subunit A
Rv1030	kdpB	9	7	5	6	4	5	2	505	1024	637	305	202	152.827	154.257	1.00936	0.282408		potassium-transporting ATPase subunit B
Rv1031	kdpC	8	6	5	5	6	5	5	377	281	357	119	507	86.1594	146.159	1.69638	0.859201		potassium-transporting ATPase subunit C
Rv1032c	trcS	23	22	14	20	14	17	8	1367	1752	1214	1190	524	104.619	126.405	1.20825	0.231343		two component sensor histidine kinase TRCS
Rv1033c	trcR	8	7	5	6	6	5	5	1362	1247	1279	730	1204	286.099	420.291	1.46904	0.649035		two component transcriptional regulator TRCR
Rv1034c	-	2	2	0	2	0	0	0	0	31	0	0	0	9.03092	1	0.110731	0.183016		transposase
Rv1035c	-	4	1	1	1	1	1	1	23	86	15	115	132	71.6572	237.848	3.31925	0.55119		transposase
Rv1036c	-	3	3	2	3	3	2	2	441	821	353	286	594	297.183	370.551	1.24688	0.874137		truncated IS1560 transposase
Rv1037c	esxI	0	0	0	0	0	0	0	0	0	0	0	0	n/a	n/a	n/a	n/a		putative ESAT-6 like protein ESXI (ESAT-6 like protein 1)
Rv1038c	esxJ	1	1	1	1	1	1	1	110	114	3	80	38	169.487	114.106	0.673243	0.277362		Esat-6 like protein esxJ (Esat-6 like protein 2)
Rv1039c	PPE15	18	16	10	12	14	15	10	1444	2772	1477	1588	803	185.503	228.725	1.233	0.949068		PPE family protein
Rv1040c	PE8	7	7	4	5	5	4	5	358	701	168	154	313	106.266	81.6938	0.768766	0.711471		PE family protein
Rv1041c	-	0	0	0	0	0	0	0	0	0	0	0	0	n/a	n/a	n/a	n/a		IS like-2 transposase
Rv1042c	-	1	0	0	0	0	0	0	0	0	0	0	0	n/a	n/a	n/a	n/a		IS like-2 transposase
Rv1043c	-	13	10	9	10	9	10	8	1344	2410	1828	1366	1161	266.344	406.734	1.5271	0.798792		hypothetical protein
Rv1044	-	8	0	0	0	0	0	0	0	0	0	0	0	n/a	n/a	n/a	n/a		hypothetical protein
Rv1045	-	9	8	6	8	6	7	7	364	1267	325	391	763	134.907	166.103	1.23124	0.274441		hypothetical protein
Rv1046c	-	4	4	4	4	4	4	4	445	787	478	168	1358	218.872	435.293	1.98881	0.9233		hypothetical protein
Rv1047	-	2	0	0	0	0	0	0	0	0	0	0	0	n/a	n/a	n/a	n/a		transposase
Rv1048c	-	15	9	6	8	7	9	5	526	1438	598	1394	496	147.853	263.691	1.78347	0.902573		hypothetical protein
Rv1049	-	4	4	3	4	3	4	3	65	463	247	140	129	82.6662	120.523	1.45794	0.418637		transcriptional repressor protein
Rv1050	-	5	4	0	4	2	1	1	0	68	52	20	75	9.90488	32.8372	3.31525	0.868436		oxidoreductase
Rv1051c	-	6	3	0	3	2	2	2	0	193	82	73	44	37.4832	62.5112	1.66771	0.552165		hypothetical protein
Rv1052	-	3	3	2	2	3	2	1	237	404	176	161	292	152.482	189.746	1.24438	0.909244		hypothetical protein
Rv1053c	-	6	4	2	4	2	2	2	44	296	115	120	203	53.422	99.1949	1.85682	0.756272		hypothetical protein
Rv1054	-	4	2	2	2	1	1	1	275	126	218	128	63	165.539	194.06	1.17229	0.19247		integrase
Rv1055	-	3	1	0	1	0	1	1	0	67	0	69	72	39.0369	128.189	3.2838	0.70123		hypothetical protein
Rv1056	-	17	14	12	12	13	12	9	1912	2487	1641	1115	1064	231.464	254.135	1.09795	0.733713		hypothetical protein
Rv1057	-	11	10	10	10	9	9	9	2026	3663	2204	1722	2566	403.25	593.767	1.47246	0.229443		hypothetical protein
Rv1058	fadD14	23	14	5	11	12	11	9	307	1153	612	893	330	68.5308	124.938	1.8231	0.205016		long-chain-fatty-acid--CoA ligase
Rv1059	-	9	2	1	1	2	2	0	1	5	40	2	0	1.92508	20.1128	10.4478	0.188926		hypothetical protein
Rv1060	-	4	3	2	3	3	3	2	201	201	196	105	143	101.813	136.621	1.34187	0.966268		hypothetical protein
Rv1061	-	12	8	5	7	8	7	7	660	1095	447	553	366	157.048	160.131	1.01963	0.90083		hypothetical protein
Rv1062	-	4	4	2	4	2	2	2	43	177	118	250	36	35.8542	98.09	2.73581	0.939486		hypothetical protein
Rv1063c	-	11	7	7	7	6	6	4	565	560	546	295	530	122.237	178.925	1.46375	0.3132		hypothetical protein
Rv1064c	lpqV	5	5	3	3	4	4	3	878	1562	612	521	367	346.547	281.51	0.812329	0.852065		lipoprotein LpqV
Rv1065	-	6	6	4	5	4	4	1	353	750	244	39	231	127.955	77.0125	0.601874	0.1852		hypothetical protein
Rv1066	-	3	2	2	2	2	2	2	537	1010	335	174	221	545.808	337.909	0.619099	0.0951268		hypothetical protein
Rv1067c	PE_PGRS19	11	7	5	7	5	4	6	216	930	212	141	328	106.32	87.6051	0.823977	0.304619		PE-PGRS family protein
Rv1068c	PE_PGRS20	7	5	4	3	4	5	3	390	521	434	205	339	133.794	179.686	1.343	0.81226		PE-PGRS family protein
Rv1069c	-	14	12	12	11	11	10	9	2435	4525	1500	920	1016	409.829	265.724	0.648377	0.00364775		hypothetical protein
Rv1070c	echA8	5	5	3	4	4	5	3	268	750	916	406	2319	137.617	637.551	4.63279	0.54302		enoyl-CoA hydratase
Rv1071c	echA9	9	8	7	8	7	7	6	1073	2449	651	170	64	304.031	105.592	0.347306	0.00291703		3-hydroxyisobutyryl-CoA hydrolase
Rv1072	-	10	1	0	0	1	0	0	0	0	5	0	0	1	4.77819	4.77819	0.42265		transmembrane protein
Rv1073	-	18	17	14	15	15	13	15	731	2761	1246	762	1254	134.917	175.506	1.30085	0.802408		hypothetical protein
Rv1074c	fadA3	8	6	5	5	5	4	3	1779	2187	1100	1209	451	490.182	438.493	0.894552	0.333408		acetyl-CoA acetyltransferase
Rv1075c	-	16	16	12	15	12	13	10	2230	3233	1247	930	2626	248.319	267.528	1.07736	0.379405		hypothetical protein
Rv1076	lipU	15	4	2	3	3	3	3	69	224	216	142	172	48.7904	122.454	2.50979	0.288321		lipase LipU
Rv1077	cbs	20	17	10	15	13	13	10	1711	1825	1785	1514	837	156.851	229.876	1.46557	0.609028		cystathionine beta-synthase CBS (Serine sulfhydrase) (Beta-thionase) (hemoprotein H-450)
Rv1078	pra	14	2	0	1	2	0	0	0	7	41	0	0	2.03924	19.5906	9.60681	0.297774		proline-rich antigen
Rv1079	metB	17	12	3	7	7	4	3	117	488	271	628	438	32.8294	103.921	3.16547	0.695863		cystathionine gamma-synthase
Rv1080c	greA	5	0	0	0	0	0	0	0	0	0	0	0	n/a	n/a	n/a	n/a		transcription elongation factor GreA
Rv1081c	-	4	0	0	0	0	0	0	0	0	0	0	0	n/a	n/a	n/a	n/a		hypothetical protein
Rv1082	mca	12	9	9	9	7	5	4	796	1156	631	91	526	157.706	125.158	0.793614	0.0702902		Mycothiol conjugate amidase Mca (Mycothiol S-conjugate amidase)
Rv1083	-	3	2	0	2	0	2	0	0	6	0	20	0	1.74792	10	5.72108	0.287033		hypothetical protein
Rv1084	-	18	13	10	12	7	6	3	1230	2490	521	419	240	200.249	85.7066	0.428	0.000666963		hypothetical protein
Rv1085c	-	6	3	1	1	1	2	0	37	9	2	16	0	13.3038	5.97043	0.448776	0.44871		hemolysin-like protein
Rv1086	-	10	5	1	3	2	2	2	8	14	72	108	3	3.13053	35.8544	11.4531	0.304947		short (C15) chain Z-isoprenyl diphosphate synthase (Z-FPP synthase) (Z-farnesyl diphosphate synthase) (Z-FPP synthetase) (Z-farnesyl diphosphate synthetase) (geranyltranstransferase) (farnesyl pyrophosphate synthetase)
Rv1087	PE_PGRS21	17	16	13	14	12	11	11	1213	1878	712	670	1026	139.421	137.116	0.983472	0.173677		PE-PGRS family protein
Rv1087A	-	6	6	5	6	6	4	4	359	1513	744	322	197	202.984	199.157	0.981148	0.524913		hypothetical protein
Rv1088	PE9	4	2	2	1	2	1	0	12	121	112	68	0	40.8715	87.5158	2.14124	0.969144		PE family protein
Rv1089	PE10	4	2	2	2	2	2	1	402	625	121	44	94	370.404	118.454	0.319795	0.0238669		PE family protein
Rv1089A	celA2a	1	1	1	1	1	1	0	68	214	57	127	0	188.398	181.471	0.963232	0.411301		endo-1,4-beta-glucanase
Rv1090	celA2b	5	5	5	5	5	5	3	816	867	515	398	384	253.942	241.166	0.94969	0.235429		endo-1,4-beta-glucanase
Rv1091	PE_PGRS22	22	17	12	11	11	15	12	1370	1379	675	917	1067	122.771	143.483	1.16871	0.800864		PE-PGRS family protein
Rv1092c	coaA	15	0	0	0	0	0	0	0	0	0	0	0	n/a	n/a	n/a	n/a	yes	pantothenate kinase
Rv1093	glyA	9	0	0	0	0	0	0	0	0	0	0	0	n/a	n/a	n/a	n/a		serine hydroxymethyltransferase
Rv1094	desA2	10	0	0	0	0	0	0	0	0	0	0	0	n/a	n/a	n/a	n/a		acyl-[acyl-carrier protein] desaturase
Rv1095	phoH2	11	8	5	8	6	6	6	449	777	954	748	699	109.176	279.289	2.55815	0.361756		PhoH-like protein PhoH2 (phosphate starvation-inducible protein PsiH)
Rv1096	-	15	7	5	7	5	3	3	375	562	22	10	61	96.9721	11.5958	0.119579	0.00639477		glycosyl hydrolase
Rv1097c	-	13	7	2	4	6	2	1	265	438	2662	4277	1725	71.9273	1177	16.3637	0.799834		hypothetical protein
Rv1098c	fumC	9	0	0	0	0	0	0	0	0	0	0	0	n/a	n/a	n/a	n/a		fumarate hydratase
Rv1099c	glpX	8	2	0	1	1	0	0	0	4	21	0	0	1.16528	10.0342	8.61098	0.410519	yes	fructose 1,6-bisphosphatase II
Rv1100	-	8	6	3	5	4	3	2	210	374	75	151	4	69.1116	37.6602	0.544919	0.0459806		hypothetical protein
Rv1101c	-	14	12	10	11	11	11	11	1722	2238	1918	1160	1313	243.116	339.358	1.39587	0.906157		hypothetical protein
Rv1102c	-	6	5	4	3	5	4	4	411	586	458	416	410	145.304	238.147	1.63896	0.79244		hypothetical protein
Rv1103c	-	4	4	4	2	3	3	2	370	325	375	36	37	134.009	106.195	0.792452	0.240594		hypothetical protein
Rv1104	-	9	7	5	6	7	6	4	749	948	697	445	420	179.161	208.05	1.16125	0.871821		hypothetical protein
Rv1105	-	9	6	6	4	5	4	4	627	563	318	536	118	152.584	156.15	1.02337	0.163187		hypothetical protein
Rv1106c	-	11	9	7	9	7	6	5	870	1341	464	116	339	177.386	93.1222	0.524968	0.0419847		cholesterol dehydrogenase
Rv1107c	xseB	2	2	2	2	2	2	2	14	382	246	149	292	117.843	312.066	2.64815	0.168695		exodeoxyribonuclease VII small subunit
Rv1108c	xseA	7	6	4	6	5	4	3	423	580	426	290	372	122.378	167.152	1.36587	0.400179		exodeoxyribonuclease VII large subunit
Rv1109c	-	5	3	2	3	2	2	1	107	453	309	184	146	121.397	199.772	1.64561	0.770221	yes	hypothetical protein
Rv1110	ispH	9	0	0	0	0	0	0	0	0	0	0	0	n/a	n/a	n/a	n/a		4-hydroxy-3-methylbut-2-enyl diphosphate reductase
Rv1111c	-	19	7	5	4	5	7	4	178	151	277	527	794	36.394	206.348	5.66985	0.14435	yes	hypothetical protein
Rv1112	-	7	3	2	3	2	2	1	107	158	87	94	8	64.104	61.2391	0.955307	0.417611		GTP-dependent nucleic acid-binding protein EngD
Rv1113	-	1	1	0	1	0	0	1	0	1	0	0	12	1	9.86489	9.86489	0.274839		hypothetical protein
Rv1114	-	2	2	1	2	1	2	1	82	361	46	78	13	143.582	66.3232	0.461918	0.363494		hypothetical protein
Rv1115	-	11	7	3	6	4	5	3	330	754	315	423	51	106.93	109.422	1.0233	0.488055		hypothetical protein
Rv1116	-	1	1	0	0	0	1	0	0	0	0	3	0	1	3	3	0.42265		hypothetical protein
Rv1116A	-	4	3	2	2	2	3	2	63	387	111	48	159	94.8368	94.9286	1.00097	0.958419		hypothetical protein
Rv1117	-	3	3	3	3	3	3	2	432	506	270	371	163	233.195	254.34	1.09068	0.16396		hypothetical protein
Rv1118c	-	8	7	7	7	7	7	7	1351	2280	990	644	843	370.608	326.156	0.880056	0.483943		hypothetical protein
Rv1119c	-	3	1	1	1	1	1	1	65	56	82	16	3	93.5304	96.8286	1.03526	0.382299		hypothetical protein
Rv1120c	-	3	1	1	1	1	1	1	29	83	5	5	126	75.531	113.36	1.50083	0.438452		hypothetical protein
Rv1121	zwf1	18	11	6	11	6	6	4	353	506	186	238	178	56.8694	51.098	0.898515	0.396215		glucose-6-phosphate 1-dehydrogenase
Rv1122	gnd2	11	0	0	0	0	0	0	0	0	0	0	0	n/a	n/a	n/a	n/a		6-phosphogluconate dehydrogenase-like protein
Rv1123c	bpoB	7	5	2	4	4	4	1	192	560	156	151	82	101.235	73.498	0.726013	0.363436		peroxidase BpoB
Rv1124	ephC	10	6	4	5	4	5	4	165	575	238	619	553	81.6028	216.842	2.65728	0.574757		epoxide hydrolase EphC
Rv1125	-	16	12	9	9	6	7	5	746	489	176	177	336	81.9904	51.7841	0.631588	0.0704315		hypothetical protein
Rv1126c	-	6	1	0	1	0	0	0	0	20	0	0	0	11.6528	1	0.0858163	0.5		hypothetical protein
Rv1127c	ppdK	16	4	3	2	0	0	0	114	20	0	0	0	29.6166	1	0.0337648	0.194085		pyruvate phosphate dikinase
Rv1128c	-	21	7	4	6	3	4	2	115	253	94	85	30	36.4512	28.4989	0.781836	0.091037	yes	hypothetical protein
Rv1129c	-	17	7	5	6	1	1	1	313	695	9	1	1	99.7434	1.48897	0.014928	7.20734e-05		transcriptional regulator protein
Rv1130	-	19	14	11	13	2	2	2	727	720	7	2	3	78.6195	1	0.0127195	2.4975e-08		hypothetical protein
Rv1131	gltA1	10	4	2	4	1	1	1	177	221	1	14	2	73.6515	4.14995	0.0563458	0.00503471		citrate synthase
Rv1132	-	20	15	11	12	9	5	5	993	1264	662	200	64	111.124	59.0164	0.531086	0.00343248		hypothetical protein
Rv1133c	metE	27	0	0	0	0	0	0	0	0	0	0	0	n/a	n/a	n/a	n/a		5-methyltetrahydropteroyltriglutamate--homocysteine S-methyltransferase
Rv1134	-	2	1	1	1	1	0	0	54	74	6	0	0	93.7113	5.73383	0.0611861	0.0121944		hypothetical protein
Rv1135A	PPE16	22	4	3	3	4	3	4	37	280	377	572	876	49.4517	413.103	8.35367	0.929927		acetyl-CoA acetyltransferase
Rv1135c	-	6	17	12	16	14	13	10	2086	3107	1893	1750	881	221.457	251.957	1.13773	0.787079		PPE family protein
Rv1136	-	2	2	2	2	2	1	1	112	73	48	46	67	73.7363	73.4748	0.996455	0.414997		enoyl-CoA hydratase
Rv1137c	-	2	2	2	2	2	2	2	123	242	98	48	112	128.123	116.862	0.912114	0.449247		hypothetical protein
Rv1138c	-	9	6	2	4	4	4	5	191	521	136	292	627	80.4192	156.235	1.94275	0.910627		oxidoreductase
Rv1139c	-	9	5	5	5	3	3	4	361	537	197	90	328	130.224	109.58	0.841474	0.189942		hypothetical protein
Rv1140	-	9	4	4	4	3	4	2	308	454	264	635	68	138.276	235.797	1.70527	0.344937		integral membrane protein
Rv1141c	echA11	13	11	8	9	11	8	9	900	2226	544	605	351	194.566	128.492	0.660406	0.190902		enoyl-CoA hydratase
Rv1142c	echA10	6	5	3	5	4	5	5	1174	1073	1588	670	833	345.033	574.469	1.66497	0.808713		enoyl-CoA hydratase
Rv1143	mcr	14	11	10	11	10	10	9	1440	3052	2101	1491	1700	284.313	445.12	1.5656	0.600022		alpha-methylacyl-CoA racemase
Rv1144	-	7	7	6	7	5	6	6	738	1295	835	461	787	206.571	272.276	1.31807	0.474697	yes	short-chain type dehydrogenase/reductase
Rv1145	mmpL13a	7	6	4	4	6	4	3	381	529	431	212	129	110.867	121.655	1.09731	0.768801		transmembrane transport protein MmpL13A
Rv1146	mmpL13b	20	16	15	16	16	15	16	3612	4704	3144	2410	5073	382.815	599.057	1.56487	0.841239		transmembrane transport protein MmpL13B
Rv1147	-	7	5	4	4	4	5	5	559	735	717	449	751	190.4	350.314	1.83988	0.829782		hypothetical protein
Rv1148c	-	9	6	5	5	4	4	4	726	700	422	446	672	181.347	233.619	1.28824	0.4257		hypothetical protein
Rv1149	-	2	1	1	1	1	1	1	119	311	240	81	25	292.7	330.905	1.13053	0.443779		transposase
Rv1151c	-	9	7	7	7	7	7	7	1609	1731	1517	764	697	359.446	398.099	1.10753	0.285541		NAD-dependent deacetylase
Rv1152	-	4	3	3	2	1	2	0	614	200	150	110	0	230.608	84.4486	0.3662	0.196232		transcriptional regulatory protein
Rv1153c	omt	13	9	7	8	7	7	6	1411	2496	907	785	982	308.48	273.227	0.885719	0.582673		O-methyltransferase
Rv1154c	-	11	10	6	9	8	7	7	710	1600	1621	738	720	159.747	287.898	1.80222	0.704131		hypothetical protein
Rv1155	-	7	7	5	7	6	5	5	929	1854	1910	963	736	278.665	484.76	1.73958	0.465104		hypothetical protein
Rv1156	-	9	7	7	5	3	4	3	709	1020	333	607	309	179.8	168.464	0.936953	0.0559632		hypothetical protein
Rv1157c	-	7	3	2	3	2	3	1	250	113	5	150	21	100.026	57.3473	0.573322	0.711311		hypothetical protein
Rv1158c	-	8	4	4	4	3	3	4	276	259	329	426	575	102.376	303.274	2.96235	0.557149		hypothetical protein
Rv1159	pimE	23	4	3	3	1	0	0	45	70	48	0	0	20.737	11.4677	0.553004	0.134591		mannosyltransferase
Rv1159A	phhB	10	4	3	3	3	2	3	527	226	131	164	249	156.364	123.471	0.78964	0.44028		pterin-4-alpha-carbinolamine dehydratase
Rv1160	mutT2	3	3	3	3	3	2	3	423	263	103	109	158	183.19	112.44	0.613787	0.780532		7,8-dihydro-8-oxoguanine-triphosphatase
Rv1161	narG	52	36	26	31	25	27	19	2862	5362	1843	2451	4265	161.27	214.4	1.32945	0.0458805		respiratory nitrate reductase subunit alpha NarG
Rv1162	narH	26	23	20	23	18	20	16	3293	5161	2622	2462	2375	264.888	300.874	1.13586	0.0269401		respiratory nitrate reductase subunit beta NarH
Rv1163	narJ	12	11	8	11	9	8	9	990	2639	1090	714	1121	224.107	243.381	1.086	0.0997238		respiratory nitrate reductase subunit delta NarJ
Rv1164	narI	14	10	8	10	10	9	8	409	1587	871	527	550	130.787	181.15	1.38508	0.939266		respiratory nitrate reductase subunit gamma NarI
Rv1165	typA	12	10	9	10	8	10	7	1728	2019	959	763	492	279.542	208.392	0.745476	0.0470937		GTP-binding translation elongation factor TypA
Rv1166	lpqW	19	0	0	0	0	0	0	0	0	0	0	0	n/a	n/a	n/a	n/a		lipoprotein LpqW
Rv1167c	-	7	4	1	4	1	1	1	89	353	7	101	10	72.2654	28.9776	0.400988	0.217463		transcriptional regulatory protein
Rv1168c	PPE17	13	11	8	10	8	9	8	1368	2586	1157	1085	975	253.497	272.018	1.07306	0.639314		PPE family protein
Rv1169c	PE11	1	1	1	1	1	1	1	28	98	34	25	1	83.3337	58.3138	0.699763	0.337251		PE family protein
Rv1170	mshB	10	5	1	2	1	3	3	6	127	66	9	426	15.9234	84.4552	5.30384	0.541713		N-Acetyl-1-D-myo-Inosityl-2-amino-2-deoxy-alpha- D-glucopyranoside deacetylase mshB (GlcNAc-Ins deacetylase)
Rv1171	-	5	4	4	3	3	2	3	311	538	518	396	770	151.214	381.005	2.51964	0.922912		hypothetical protein
Rv1172c	PE12	12	10	7	9	7	7	6	1003	1422	812	468	653	176.829	178.079	1.00707	0.469836		PE family protein
Rv1173	fbiC	32	10	2	7	2	6	2	109	256	149	83	44	25.1285	26.1561	1.0409	0.647501		FO synthase
Rv1174c	TB8.4	6	6	5	6	4	3	2	747	2120	572	458	186	322.518	192.922	0.598174	0.0195312		low molecular weight T-cell antigen TB8.4
Rv1175c	fadH	18	13	9	10	10	8	8	804	781	798	504	734	92.9507	143.846	1.54755	0.649921		NADPH dependent 2,4-dienoyl-CoA reductase
Rv1176c	-	12	9	9	9	7	6	5	618	705	555	360	378	109.978	133.458	1.2135	0.265416		hypothetical protein
Rv1177	fdxC	6	0	0	0	0	0	0	0	0	0	0	0	n/a	n/a	n/a	n/a		ferredoxin FdxC
Rv1178	-	16	13	5	9	7	11	6	331	535	476	461	534	47.8344	104.221	2.17879	0.562347		N-succinyldiaminopimelate aminotransferase
Rv1179c	-	32	27	20	25	21	20	19	2702	3887	2072	2390	2507	177.644	238.186	1.3408	0.144968		hypothetical protein
Rv1180	pks3	17	11	7	8	9	9	8	2876	3737	2002	1861	2884	442.912	558.641	1.26129	0.841305		polyketide beta-ketoacyl synthase PKS3
Rv1181	pks4	51	41	27	35	31	31	23	6314	8636	4422	3870	6019	267.016	318.144	1.19148	0.515433		polyketide beta-ketoacyl synthase PKS4
Rv1182	papA3	30	18	17	16	13	15	11	1923	2105	1799	1704	1482	168.235	257.862	1.53274	0.0971468		polyketide synthase associated protein PapA3
Rv1183	mmpL10	43	20	11	15	1	5	0	397	563	1	103	0	35	5.19778	0.148508	2.307e-06	yes	transmembrane transport protein MmpL10
Rv1184c	-	19	15	11	13	12	11	11	1257	2759	897	981	1436	185.684	201.247	1.08381	0.283868	yes	hypothetical protein
Rv1185c	fadD21	23	16	13	14	14	15	13	3436	5617	3466	3523	3717	405.756	618.181	1.52353	0.682591	yes	acyl-CoA synthetase
Rv1186c	-	14	8	4	7	5	6	5	154	426	312	329	313	49.0621	110.559	2.25344	0.908757		hypothetical protein
Rv1187	rocA	18	4	2	2	3	3	2	114	106	42	40	211	42.1434	63.3986	1.50436	0.863153		pyrroline-5-carboxylate dehydrogenase ROCA
Rv1188	-	17	6	4	3	3	2	3	189	126	175	116	78	41.7498	57.8931	1.38667	0.483397		proline dehydrogenase
Rv1189	sigI	4	3	2	3	2	2	2	122	334	90	90	85	102.97	81.9613	0.795969	0.262507		RNA polymerase sigma factor SigI
Rv1190	-	9	8	6	7	5	7	5	757	897	537	601	394	153.989	179.759	1.16736	0.73688		hypothetical protein
Rv1191	-	7	7	5	5	5	5	5	1027	1548	909	645	916	266.312	323.814	1.21592	0.615427		hypothetical protein
Rv1192	-	11	8	7	8	8	8	8	857	1203	1134	997	1232	187.987	386.686	2.05699	0.0755392	yes	hypothetical protein
Rv1193	fadD36	13	7	5	5	2	0	1	149	192	15	0	2	35.9249	2.28268	0.0635402	0.00623063		acyl-CoA synthetase
Rv1194c	-	12	7	6	7	7	6	5	617	1490	706	828	468	206.606	269.63	1.30505	0.21838		hypothetical protein
Rv1195	PE13	4	4	3	4	4	4	1	135	595	216	168	26	118.29	98.948	0.836485	0.132913		PE family protein
Rv1196	PPE18	3	3	1	2	3	3	3	3	13	148	84	4	3.46174	76.241	22.0239	0.0418793		PPE family protein
Rv1197	esxK	1	1	1	1	1	1	1	58	72	3	4	57	96.2939	53.7252	0.557929	0.179903		Esat-6 like protein esxK (Esat-6 like protein 3)
Rv1198	esxL	0	0	0	0	0	0	0	0	0	0	0	0	n/a	n/a	n/a	n/a		putative ESAT-6 like protein ESXL (ESAT-6 like protein 4)
Rv1199c	-	2	0	0	0	0	0	0	0	0	0	0	0	n/a	n/a	n/a	n/a		transposase
Rv1200	-	19	16	13	16	15	12	12	2080	2678	2085	1752	815	219.324	275.906	1.25798	0.411509		integral membrane transport protein
Rv1201c	-	9	0	0	0	0	0	0	0	0	0	0	0	n/a	n/a	n/a	n/a		transferase
Rv1202	dapE	12	0	0	0	0	0	0	0	0	0	0	0	n/a	n/a	n/a	n/a		succinyl-diaminopimelate desuccinylase
Rv1203c	-	6	4	1	1	1	4	1	3	6	6	37	123	1.57668	35.9622	22.8088	0.111047		hypothetical protein
Rv1204c	-	15	15	15	15	15	14	12	1619	2442	1359	891	1422	195.983	223.914	1.14251	0.103764	yes	hypothetical protein
Rv1205	-	9	8	7	7	5	8	6	608	591	1215	571	927	114.252	311.771	2.7288	0.918411		hypothetical protein
Rv1206	fadD6	24	19	14	12	16	12	10	1897	2247	3747	2465	1213	162.453	370.682	2.28178	0.662026		long-chain-acyl-CoA synthetase
Rv1207	folP2	10	5	3	5	3	3	3	43	112	181	221	331	21.109	133.215	6.31083	0.477227		dihydropteroate synthase 2 FolP2
Rv1208	-	9	0	0	0	0	0	0	0	0	0	0	0	n/a	n/a	n/a	n/a		putative glucosyl-3-phosphoglycerate synthase
Rv1209	-	4	3	2	3	2	3	2	200	616	211	34	208	182.1	135.544	0.744339	0.429942		hypothetical protein
Rv1210	tagA	9	7	7	7	6	5	4	839	1556	653	854	885	241.814	315.081	1.30299	0.664769		DNA-3-methyladenine glycosylase I
Rv1211	-	2	0	0	0	0	0	0	0	0	0	0	0	n/a	n/a	n/a	n/a	yes	hypothetical protein
Rv1212c	-	23	18	12	16	16	15	9	1080	2580	1207	811	729	139.729	142.43	1.01933	0.231034		putative glycosyl transferase
Rv1213	glgC	27	20	8	16	15	13	11	398	1526	854	708	445	63.101	94.4969	1.49755	0.467215		glucose-1-phosphate adenylyltransferase
Rv1214c	PE14	5	4	3	4	3	3	1	318	398	160	160	146	132.461	108.231	0.817079	0.688098		PE family protein
Rv1215c	-	21	12	7	11	6	8	6	724	1020	852	544	553	106.054	151.068	1.42443	0.386451		hypothetical protein
Rv1216c	-	12	12	9	11	9	10	9	969	947	542	767	299	121.64	127.563	1.0487	0.562699		integral membrane protein
Rv1217c	-	16	9	6	7	3	5	5	474	538	214	163	27	84.1756	43.3003	0.514404	0.0683602		tetronasin-transport integral membrane protein ABC transporter
Rv1218c	-	5	5	3	4	4	3	3	179	193	100	297	64	56.0332	89.0353	1.58898	0.338631		tetronasin-transport ATP-binding protein ABC transporter
Rv1219c	-	6	5	4	3	3	3	3	329	119	314	61	143	75.519	95.7255	1.26757	0.23974		transcriptional regulatory protein
Rv1220c	-	9	6	6	6	6	6	6	493	1695	902	1794	1583	241.583	659.555	2.73014	0.131547		methyltransferase
Rv1221	sigE	11	4	2	2	3	1	2	117	221	194	75	175	59.597	101.064	1.69579	0.93503		RNA polymerase sigma factor SigE
Rv1222	-	2	1	1	1	1	1	1	135	113	155	64	117	192.328	308.307	1.60302	0.894476		hypothetical protein
Rv1223	htrA	13	0	0	0	0	0	0	0	0	0	0	0	n/a	n/a	n/a	n/a		serine protease HtrA
Rv1224	tatB	4	0	0	0	0	0	0	0	0	0	0	0	n/a	n/a	n/a	n/a	yes	sec-independent translocase
Rv1225c	-	6	6	4	5	5	5	5	401	878	678	323	409	147.88	217.859	1.47321	0.966887		hypothetical protein
Rv1226c	-	13	9	6	9	8	6	5	2122	1965	806	854	1046	348.125	276.015	0.792862	0.259019		hypothetical protein
Rv1227c	-	6	5	4	5	4	4	4	228	224	161	297	527	68.8278	176.818	2.569	0.947604		hypothetical protein
Rv1228	lpqX	7	7	7	6	6	7	6	1806	2619	878	768	781	459.727	321.299	0.69889	0.360389		lipoprotein LpqX
Rv1229c	mrp	12	0	0	0	0	0	0	0	0	0	0	0	n/a	n/a	n/a	n/a		MRP family ATP-binding protein
Rv1230c	-	18	16	10	13	13	13	11	884	2589	1327	819	930	146.046	178.229	1.22036	0.833091		hypothetical protein
Rv1231c	-	7	6	5	5	5	6	5	443	673	408	232	609	134.532	187.091	1.39068	0.995475		hypothetical protein
Rv1232c	-	5	3	2	3	3	2	1	69	416	149	215	195	102.343	172.565	1.68614	0.653987		hypothetical protein
Rv1233c	-	16	10	8	7	7	9	7	672	1269	644	475	813	136.901	175.878	1.28471	0.835256		hypothetical protein
Rv1234	-	6	4	2	2	1	2	2	242	349	333	513	395	107.522	288.987	2.68771	0.852527		hypothetical protein
Rv1235	lpqY	23	11	8	10	9	8	4	512	1013	556	349	655	97.2672	128.981	1.32605	0.232012	yes	sugar-binding lipoprotein LpqY
Rv1236	sugA	17	13	7	10	7	6	5	718	850	703	312	1224	89.8449	153.079	1.70382	0.37582	yes	sugar-transport integral membrane protein ABC transporter SugA
Rv1237	sugB	9	5	1	4	2	3	3	132	198	220	53	87	47.8084	66.9522	1.40043	0.926587	yes	sugar-transport integral membrane protein ABC transporter SugB
Rv1238	sugC	17	8	6	6	6	4	5	334	523	301	183	683	77.2083	129.016	1.67101	0.758169	yes	sugar-transport ATP-binding protein ABC transporter SugC
Rv1239c	corA	19	15	8	14	10	10	7	1145	1532	353	479	652	131.028	90.1555	0.688061	0.1085		magnesium/cobalt transporter CorA
Rv1240	mdh	2	0	0	0	0	0	0	0	0	0	0	0	n/a	n/a	n/a	n/a		malate dehydrogenase
Rv1241	-	1	1	1	1	1	1	0	32	37	48	61	0	51.5405	106.871	2.07353	0.775311		hypothetical protein
Rv1242	-	8	8	5	7	5	6	6	600	1105	601	399	874	150.749	211.479	1.40285	0.977644		hypothetical protein
Rv1243c	PE_PGRS23	15	12	9	12	12	11	9	812	1559	707	706	813	139.096	170.832	1.22816	0.991165		PE-PGRS family protein
Rv1244	lpqZ	7	7	6	6	5	6	4	458	753	596	1042	311	123.98	266.747	2.15154	0.945137	yes	lipoprotein LpqZ
Rv1245c	-	11	9	3	8	5	5	5	586	1053	642	376	409	129.176	147.305	1.14035	0.790302		short-chain type dehydrogenase/reductase
Rv1246c	-	6	5	4	5	4	5	4	241	1061	484	365	379	168.798	227.819	1.34966	0.762411		hypothetical protein
Rv1247c	-	4	3	2	3	2	2	2	70	170	161	74	300	54.8787	158.16	2.88199	0.723193		hypothetical protein
Rv1248c	kgd	34	0	0	0	0	0	0	0	0	0	0	0	n/a	n/a	n/a	n/a		alpha-ketoglutarate decarboxylase
Rv1249c	-	9	7	6	6	5	7	6	2107	3188	2091	1185	2092	547.377	700.432	1.27962	0.364316		hypothetical protein
Rv1250	-	23	19	13	18	14	14	11	1342	2620	2082	970	1188	146.522	207.172	1.41393	0.319397		drug-transport integral membrane protein
Rv1251c	-	43	28	22	24	19	19	16	2491	2799	2134	1477	1732	141.599	176.435	1.24601	0.141815		hypothetical protein
Rv1252c	lprE	6	6	4	6	4	3	4	129	291	56	144	186	48.4027	58.4036	1.20662	0.03563		lipoprotein LprE
Rv1253	deaD	26	18	11	17	12	12	11	1060	1491	708	797	1392	103.439	145.44	1.40605	0.422886		cold-shock DEAD-box protein A
Rv1254	-	22	0	0	0	0	0	0	0	0	0	0	0	n/a	n/a	n/a	n/a		acyltransferase
Rv1255c	-	8	6	2	5	4	4	3	50	297	170	95	173	36.6487	66.6129	1.81761	0.724017		transcriptional regulatory protein
Rv1256c	cyp130	13	10	9	8	7	8	6	553	752	355	389	173	95.6286	87.0471	0.910262	0.380237		cytochrome P450 130 CYP130
Rv1257c	-	10	7	4	5	4	6	5	205	543	196	289	268	72.6358	99.5173	1.37009	0.477397		oxidoreductase
Rv1258c	-	19	17	14	15	15	16	14	2495	4352	3147	2252	1597	286.669	386.603	1.3486	0.644664		integral membrane transport protein
Rv1259	-	5	4	3	3	1	2	2	302	315	139	156	171	116.624	107.352	0.920501	0.257274		hypothetical protein
Rv1260	-	21	11	4	8	7	6	5	405	805	648	388	728	77.1359	145.975	1.89244	0.996928		hypothetical protein
Rv1261c	-	8	5	3	5	4	4	3	330	341	99	531	183	101.576	155.21	1.52802	0.505772		hypothetical protein
Rv1262c	-	4	4	4	4	2	4	3	349	606	205	162	494	170.02	191.003	1.12341	0.0252051		HIT-like protein
Rv1263	amiB2	18	14	7	10	11	12	7	864	707	936	618	502	87.2473	137.511	1.57611	0.940205		amidase
Rv1264	-	13	10	9	8	8	7	7	1265	2253	730	814	1377	249.795	264.361	1.05831	0.0128824		adenylyl cyclase
Rv1265	-	11	5	1	4	2	5	1	216	467	231	137	21	94.8954	75.0032	0.790378	0.392147		hypothetical protein
Rv1266c	pknH	22	19	17	17	15	15	13	1825	2559	1126	1152	1949	168.47	201.593	1.19661	0.074018		transmembrane serine/threonine-protein kinase H
Rv1267c	embR	17	14	9	12	11	8	5	1055	1946	977	408	890	151.594	148.093	0.976908	0.124025		transcriptional regulatory protein EMBR
Rv1268c	-	9	8	6	8	7	7	7	940	1710	1328	480	546	234.632	274.743	1.17095	0.137446		hypothetical protein
Rv1269c	-	6	5	3	5	3	1	4	285	673	260	213	191	131.83	123.696	0.938301	0.1958		hypothetical protein
Rv1270c	lprA	10	9	7	9	8	8	4	684	614	607	469	695	110.958	180.046	1.62265	0.542577		lipoprotein LprA
Rv1271c	-	2	1	1	1	1	1	0	103	47	135	1	0	123.891	130.011	1.0494	0.319459		hypothetical protein
Rv1272c	-	23	11	6	8	3	4	5	231	470	36	113	263	44.5708	33.0553	0.741636	0.117528	yes	drugs-transport transmembrane ATP-binding protein ABC transporter
Rv1273c	-	23	9	3	9	1	5	0	245	664	16	124	0	68.4921	15.4767	0.225963	0.00282316		drugs-transport transmembrane ATP-binding protein ABC transporter
Rv1274	lprB	3	0	0	0	0	0	0	0	0	0	0	0	n/a	n/a	n/a	n/a		lipoprotein LprB
Rv1275	lprC	5	0	0	0	0	0	0	0	0	0	0	0	n/a	n/a	n/a	n/a		lipoprotein LprC
Rv1276c	-	5	1	0	1	1	1	1	0	4	19	17	5	2.33056	39.2675	16.849	0.0763327		hypothetical protein
Rv1277	-	14	12	8	10	9	8	4	1030	1004	985	727	373	129.17	164.578	1.27412	0.991942		hypothetical protein
Rv1278	-	19	7	6	7	6	6	2	386	1130	394	119	105	145.722	83.1199	0.570403	0.0694923		hypothetical protein
Rv1279	-	23	18	10	14	10	10	10	627	475	529	338	523	48.0127	70.7488	1.47354	0.856464		dehydrogenase FAD flavoprotein GMC oxidoreductase
Rv1280c	oppA	21	14	13	13	11	12	8	1303	1424	467	774	735	146.467	130.322	0.889769	0.164377		periplasmic oligopeptide-binding lipoprotein OppA
Rv1281c	oppD	21	15	8	13	10	11	9	785	1841	472	409	773	120.544	99.7017	0.8271	0.947036		oligopeptide-transport ATP-binding protein ABC transporter OppD
Rv1282c	oppC	14	10	6	10	5	5	5	357	650	127	192	221	71.3212	49.5045	0.694106	0.0333368		oligopeptide-transport integral membrane protein ABC transporter OppC
Rv1283c	oppB	15	10	7	8	6	7	5	1108	1219	161	256	62	174.839	46.0826	0.263572	0.00879307		oligopeptide-transport integral membrane protein ABC transporter OppB
Rv1284	-	4	2	2	2	1	0	1	160	204	8	0	14	134.386	9.57708	0.0712653	0.00389988	yes	hypothetical protein
Rv1285	cysD	8	0	0	0	0	0	0	0	0	0	0	0	n/a	n/a	n/a	n/a		sulfate adenylyltransferase subunit 2
Rv1286	cysN	24	1	1	0	0	0	0	31	0	0	0	0	29.0458	1	0.0344283	0.5		bifunctional sulfate adenylyltransferase subunit 1/adenylylsulfate kinase protein
Rv1287	-	10	8	5	4	7	8	4	179	292	1432	980	978	42.2309	394.058	9.33103	0.0342117		hypothetical protein
Rv1288	-	27	23	19	21	21	19	17	2431	3589	2315	2000	1411	189.95	233.576	1.22967	0.389986		hypothetical protein
Rv1289	-	10	9	4	6	3	4	3	202	642	297	438	353	62.5913	112.446	1.79652	0.161676		hypothetical protein
Rv1290A	-	29	3	3	2	3	2	2	43	186	60	13	268	49.5535	96.8848	1.95516	0.820906		hypothetical protein
Rv1290c	-	6	28	23	23	24	25	23	3738	5743	3962	3162	3881	244.588	362.097	1.48044	0.692692		hypothetical protein
Rv1291c	-	1	1	1	1	1	1	1	92	89	28	15	81	138.056	108.346	0.7848	0.210215		hypothetical protein
Rv1292	argS	28	0	0	0	0	0	0	0	0	0	0	0	n/a	n/a	n/a	n/a		arginyl-tRNA synthetase
Rv1293	lysA	17	0	0	0	0	0	0	0	0	0	0	0	n/a	n/a	n/a	n/a		diaminopimelate decarboxylase LysA
Rv1294	thrA	18	0	0	0	0	0	0	0	0	0	0	0	n/a	n/a	n/a	n/a		homoserine dehydrogenase
Rv1295	thrC	15	0	0	0	0	0	0	0	0	0	0	0	n/a	n/a	n/a	n/a		threonine synthase
Rv1296	thrB	11	0	0	0	0	0	0	0	0	0	0	0	n/a	n/a	n/a	n/a		homoserine kinase
Rv1297	rho	14	1	1	1	1	0	0	80	127	1	0	0	148.952	1	0.00671356	0.00401488		transcription termination factor Rho
Rv1298	rpmE	6	0	0	0	0	0	0	0	0	0	0	0	n/a	n/a	n/a	n/a		50S ribosomal protein L31
Rv1299	prfA	10	0	0	0	0	0	0	0	0	0	0	0	n/a	n/a	n/a	n/a		peptide chain release factor 1
Rv1300	hemK	13	0	0	0	0	0	0	0	0	0	0	0	n/a	n/a	n/a	n/a		hypothetical protein
Rv1301	-	9	0	0	0	0	0	0	0	0	0	0	0	n/a	n/a	n/a	n/a		hypothetical protein
Rv1302	rfe	13	0	0	0	0	0	0	0	0	0	0	0	n/a	n/a	n/a	n/a		undecapaprenyl-phosphate alpha-N-acetylglucosaminyltransferase rfe (UDP-GlcNAc transferase)
Rv1303	-	3	0	0	0	0	0	0	0	0	0	0	0	n/a	n/a	n/a	n/a		hypothetical protein
Rv1304	atpB	8	0	0	0	0	0	0	0	0	0	0	0	n/a	n/a	n/a	n/a	yes	F0F1 ATP synthase subunit A
Rv1305	atpE	4	0	0	0	0	0	0	0	0	0	0	0	n/a	n/a	n/a	n/a		F0F1 ATP synthase subunit C
Rv1306	atpF	3	0	0	0	0	0	0	0	0	0	0	0	n/a	n/a	n/a	n/a		F0F1 ATP synthase subunit B
Rv1307	atpH	12	0	0	0	0	0	0	0	0	0	0	0	n/a	n/a	n/a	n/a		F0F1 ATP synthase subunit delta
Rv1308	atpA	20	0	0	0	0	0	0	0	0	0	0	0	n/a	n/a	n/a	n/a		F0F1 ATP synthase subunit alpha
Rv1309	atpG	16	0	0	0	0	0	0	0	0	0	0	0	n/a	n/a	n/a	n/a		F0F1 ATP synthase subunit gamma
Rv1310	atpD	13	0	0	0	0	0	0	0	0	0	0	0	n/a	n/a	n/a	n/a		F0F1 ATP synthase subunit beta
Rv1311	atpC	1	0	0	0	0	0	0	0	0	0	0	0	n/a	n/a	n/a	n/a		F0F1 ATP synthase subunit epsilon
Rv1312	-	8	2	0	1	0	1	0	0	5	0	6	0	1.4566	3	2.05959	0.677936		hypothetical protein
Rv1313c	-	1	0	0	0	0	0	0	0	0	0	0	0	n/a	n/a	n/a	n/a		transposase
Rv1314c	-	9	8	7	7	7	7	7	985	1551	752	1195	791	228.323	320.488	1.40366	0.46201		hypothetical protein
Rv1315	murA	12	0	0	0	0	0	0	0	0	0	0	0	n/a	n/a	n/a	n/a		UDP-N-acetylglucosamine 1-carboxyvinyltransferase
Rv1316c	ogt	6	4	4	4	4	4	4	707	1627	560	798	1244	402.597	588.955	1.46289	0.824383		methylated-DNA--protein-cysteine methyltransferase
Rv1317c	alkA	9	9	6	8	7	7	6	259	783	1009	2815	4961	77.6534	873.061	11.2431	0.289072		bifunctional methylated-DNA--protein-cysteine methyltransferase/O-6-methylguanine-DNA transcription regulator
Rv1318c	-	15	14	11	14	10	11	10	1512	2406	1643	956	1737	201.323	282.433	1.40288	0.291023		adenylate cyclase
Rv1319c	-	25	21	19	21	18	20	16	2292	3828	1490	2001	1728	208.47	230.736	1.10681	0.207682		adenylate cyclase
Rv1320c	-	24	22	16	20	18	18	16	1623	3093	2102	1724	1561	151.036	228.001	1.50958	0.59433		adenylate cyclase
Rv1321	-	8	8	6	6	7	7	6	715	1992	648	1013	1548	228.818	363.103	1.58686	0.998371		hypothetical protein
Rv1322	-	5	4	3	4	3	3	3	91	353	309	282	194	72.7339	184.194	2.53243	0.771984		hypothetical protein
Rv1322A	-	6	5	2	4	3	4	1	65	468	390	312	86	66.7156	151.08	2.26453	0.863509		hypothetical protein
Rv1323	fadA4	10	9	8	9	7	7	7	2610	2847	1863	1394	1682	456.028	506.343	1.11033	0.409235	yes	acetyl-CoA acetyltransferase
Rv1324	-	5	0	0	0	0	0	0	0	0	0	0	0	n/a	n/a	n/a	n/a		thioredoxin
Rv1325c	PE_PGRS24	8	5	5	4	4	2	3	212	156	378	17	7	57.9056	76.7972	1.32625	0.330588		PE-PGRS family protein
Rv1326c	glgB	33	0	0	0	0	0	0	0	0	0	0	0	n/a	n/a	n/a	n/a		glycogen branching enzyme
Rv1327c	glgE	26	0	0	0	0	0	0	0	0	0	0	0	n/a	n/a	n/a	n/a		glucanase GLGE
Rv1328	glgP	31	20	6	15	12	12	9	630	603	660	458	183	47.0809	61.9581	1.31599	0.639434		glycogen phosphorylase GlgP
Rv1329c	dinG	20	11	8	9	8	8	6	515	737	463	312	721	82.9038	122.471	1.47726	0.521796		ATP-dependent helicase DING
Rv1330c	-	21	17	14	16	16	14	12	2190	2593	1193	1015	1514	209.573	199.982	0.954239	0.104085		nicotinate phosphoribosyltransferase
Rv1331	clpS	5	4	3	4	4	4	2	288	812	343	312	320	185.737	225.712	1.21522	0.975971		ATP-dependent Clp protease adaptor protein ClpS
Rv1332	-	5	4	0	2	2	2	1	0	42	93	58	1	6.11772	36.9241	6.0356	0.50831	yes	transcriptional regulatory protein
Rv1333	-	8	6	3	6	6	6	4	93	673	597	263	637	79.8757	226.196	2.83185	0.360041	yes	hydrolase
Rv1334	-	8	8	8	8	6	7	7	1426	1122	944	479	954	248.729	270.673	1.08822	0.138845		hypothetical protein
Rv1335	-	4	4	3	4	4	4	2	346	162	214	248	35	104.644	120.32	1.1498	0.690538		9.5 kDa culture filtrate antigen CFP10A
Rv1336	cysM	13	12	6	10	9	10	9	497	1120	631	514	779	93.1856	146.45	1.5716	0.857088		cysteine synthase B CysM
Rv1337	-	9	7	7	6	7	7	7	740	827	344	426	671	167.885	186.622	1.1116	0.677078		integral membrane protein
Rv1338	murI	12	0	0	0	0	0	0	0	0	0	0	0	n/a	n/a	n/a	n/a	yes	glutamate racemase
Rv1339	-	14	0	0	0	0	0	0	0	0	0	0	0	n/a	n/a	n/a	n/a		hypothetical protein
Rv1340	rph	11	3	1	2	0	1	0	41	216	0	9	0	54.7552	3	0.0547893	0.10483		ribonuclease PH
Rv1341	-	3	3	3	2	2	2	1	169	556	172	201	165	160.765	167.004	1.03881	0.570458		putative deoxyribonucleotide triphosphate pyrophosphatase
Rv1342c	-	5	0	0	0	0	0	0	0	0	0	0	0	n/a	n/a	n/a	n/a		hypothetical protein
Rv1343c	lprD	5	0	0	0	0	0	0	0	0	0	0	0	n/a	n/a	n/a	n/a		lipoprotein LprD
Rv1344	-	8	8	6	6	5	7	3	304	497	354	207	232	71.8011	92.0022	1.28135	0.624287		acyl carrier protein
Rv1345	fadD33	22	17	13	15	16	13	12	1737	2829	1660	848	1573	192.694	219.264	1.13789	0.20238		long-chain-fatty-acid--[acyl-carrier-protein] ligase
Rv1346	fadE14	12	7	5	5	5	5	2	287	494	191	158	25	79.5332	51.5827	0.648568	0.295909		acyl-CoA dehydrogenase
Rv1347c	-	13	1	0	0	1	0	0	0	0	11	0	0	1	10.512	10.512	0.42265		hypothetical protein
Rv1348	-	29	2	2	1	0	0	0	39	10	0	0	0	21.184	1	0.0472055	0.136463		drugs-transport transmembrane ATP-binding protein ABC transporter
Rv1349	-	15	0	0	0	0	0	0	0	0	0	0	0	n/a	n/a	n/a	n/a		drugs-transport transmembrane ATP-binding protein ABC transporter
Rv1350	fabG	9	3	3	3	1	1	0	152	40	15	34	0	55.2413	16.1115	0.291657	0.145966		3-ketoacyl-(acyl-carrier-protein) reductase
Rv1351	-	6	4	2	4	2	2	2	165	75	18	57	5	49.5742	19.578	0.394923	0.397827		hypothetical protein
Rv1352	-	4	3	2	3	3	2	1	204	236	280	262	60	109.548	192.968	1.76149	0.89678		hypothetical protein
Rv1353c	-	11	6	4	3	3	4	3	133	17	134	131	229	22.4201	74.5518	3.32521	0.365434		transcriptional regulatory protein
Rv1354c	-	30	20	13	19	15	11	9	975	2263	1279	626	288	111.603	104.251	0.934126	0.0198594		hypothetical protein
Rv1355c	moeY	32	13	10	11	9	7	5	265	953	1073	1226	1740	61.8116	283.216	4.58192	0.529902		hypothetical protein
Rv1356c	-	22	12	5	11	9	8	7	407	964	930	500	220	78.5841	130.8	1.66446	0.936201		hypothetical protein
Rv1357c	-	9	8	6	8	6	6	7	996	894	724	393	370	181.762	173.631	0.955268	0.366487		hypothetical protein
Rv1358	-	59	40	29	34	27	28	19	3006	3539	2586	2232	2145	121.962	161.666	1.32554	0.137722		transcriptional regulatory protein
Rv1359	-	14	10	5	9	7	5	7	1201	1083	899	396	578	175.629	173.028	0.985189	0.470099		transcriptional regulatory protein
Rv1360	-	11	10	9	10	8	8	9	2217	2326	3205	7298	8715	343.247	1752.52	5.10572	0.599504		oxidoreductase
Rv1361c	PPE19	3	3	2	2	3	3	1	312	480	185	342	57	190.667	188.55	0.988902	0.812143		PPE family protein
Rv1362c	-	10	8	6	7	6	7	4	384	1292	258	377	575	139.071	137.031	0.985334	0.122574		hypothetical protein
Rv1363c	-	6	6	5	5	5	6	4	959	1000	630	544	885	246.865	312.265	1.26492	0.58881		hypothetical protein
Rv1364c	-	29	23	5	11	16	13	8	127	411	634	408	354	15.5852	56.7343	3.64027	0.0611536		hypothetical protein
Rv1365c	rsfA	3	3	1	3	2	2	2	96	507	218	177	294	128.449	209.006	1.62716	0.822797		anti-anti-sigma factor RSFA (anti-sigma factor antagonist) (regulator of sigma F A)
Rv1366	-	15	12	8	10	7	7	7	266	467	420	390	169	43.4437	77.5249	1.78449	0.824556		hypothetical protein
Rv1367c	-	9	9	8	9	7	8	7	1266	1607	668	666	649	235.833	204.21	0.865911	0.0900315		hypothetical protein
Rv1368	lprF	6	6	6	6	6	6	6	1570	2862	2223	2527	6104	523.091	1611.55	3.08083	0.509751		lipoprotein LprF
Rv1369c	-	0	0	0	0	0	0	0	0	0	0	0	0	n/a	n/a	n/a	n/a		transposase
Rv1370c	-	0	0	0	0	0	0	0	0	0	0	0	0	n/a	n/a	n/a	n/a		transposase
Rv1371	-	27	10	6	9	7	6	5	618	806	14640	15737	26957	104.865	5188.82	49.4809	0.772725	yes	hypothetical protein
Rv1372	-	15	6	3	5	4	2	2	71	161	212	177	1482	26.7216	266.318	9.96642	0.655947		hypothetical protein
Rv1373	-	14	13	10	12	12	11	12	1122	2431	1675	941	974	189.821	257.107	1.35447	0.789547		glycolipid sulfotransferase
Rv1374c	-	8	8	7	7	8	8	7	727	1057	701	690	698	162.128	241.714	1.49088	0.648034		hypothetical protein
Rv1375	-	18	15	14	15	13	15	13	3284	4028	2648	2338	2492	361.591	461.143	1.27532	0.27331		hypothetical protein
Rv1376	-	13	12	11	11	11	8	5	1320	1527	1060	474	407	177.207	151.797	0.856608	0.00303957		hypothetical protein
Rv1377c	-	8	8	4	7	4	5	4	152	857	229	337	443	80.2176	115.003	1.43363	0.56574		putative transferase
Rv1378c	-	15	10	8	9	8	6	8	794	1315	758	521	944	151.012	202.141	1.33858	0.880732		hypothetical protein
Rv1379	pyrR	6	0	0	0	0	0	0	0	0	0	0	0	n/a	n/a	n/a	n/a		bifunctional pyrimidine regulatory protein PyrR uracil phosphoribosyltransferase
Rv1380	pyrB	12	0	0	0	0	0	0	0	0	0	0	0	n/a	n/a	n/a	n/a		aspartate carbamoyltransferase catalytic subunit
Rv1381	pyrC	8	0	0	0	0	0	0	0	0	0	0	0	n/a	n/a	n/a	n/a		dihydroorotase
Rv1382	-	5	0	0	0	0	0	0	0	0	0	0	0	n/a	n/a	n/a	n/a		export or membrane protein
Rv1383	carA	9	0	0	0	0	0	0	0	0	0	0	0	n/a	n/a	n/a	n/a		carbamoyl phosphate synthase small subunit
Rv1384	carB	38	0	0	0	0	0	0	0	0	0	0	0	n/a	n/a	n/a	n/a		carbamoyl phosphate synthase large subunit
Rv1385	pyrF	5	0	0	0	0	0	0	0	0	0	0	0	n/a	n/a	n/a	n/a		orotidine 5'-phosphate decarboxylase
Rv1386	PE15	2	2	2	1	2	1	1	111	70	207	40	277	72.3938	232.766	3.21527	0.808693		PE family protein
Rv1387	PPE20	23	23	18	19	14	16	16	1478	2721	1970	1649	1150	129.139	194.652	1.50731	0.29115		PPE family protein
Rv1388	mihF	5	3	1	1	1	1	0	14	30	73	3	0	10.1989	24.2539	2.37809	0.692753		putative integration host factor MIHF
Rv1389	gmk	4	0	0	0	0	0	0	0	0	0	0	0	n/a	n/a	n/a	n/a		guanylate kinase
Rv1390	rpoZ	6	0	0	0	0	0	0	0	0	0	0	0	n/a	n/a	n/a	n/a		DNA-directed RNA polymerase subunit omega
Rv1391	dfp	10	0	0	0	0	0	0	0	0	0	0	0	n/a	n/a	n/a	n/a		bifunctional phosphopantothenoylcysteine decarboxylase/phosphopantothenate synthase
Rv1392	metK	12	0	0	0	0	0	0	0	0	0	0	0	n/a	n/a	n/a	n/a		S-adenosylmethionine synthetase
Rv1393c	-	20	16	12	14	14	13	9	1572	2842	1098	1463	1013	195.548	209.066	1.06913	0.162662		monoxygenase
Rv1394c	cyp132	15	12	8	11	10	10	8	1100	1934	1250	778	1327	179.79	255.287	1.41991	0.684942		cytochrome P450 132
Rv1395	-	11	7	2	7	5	5	3	24	476	286	303	187	42.832	104.292	2.4349	0.475333		transcriptional regulatory protein
Rv1396c	PE_PGRS25	10	7	7	7	4	4	5	271	851	297	305	470	107.106	139.314	1.30071	0.0638271		PE-PGRS family protein
Rv1397c	-	6	3	3	2	3	1	1	109	78	115	23	42	49.1916	55.8085	1.13451	0.312297		hypothetical protein
Rv1398c	-	3	3	3	3	3	2	2	249	469	119	151	110	168.854	118.383	0.701097	0.349833		hypothetical protein
Rv1399c	lipH	10	9	5	9	5	5	4	642	1368	373	434	581	155.398	140.898	0.906689	0.0806646		lipase LipH
Rv1400c	lipI	11	4	2	1	2	2	1	154	43	24	5	23	42.3364	11.7108	0.276612	0.275975		lipase LipH
Rv1401	-	3	1	1	1	1	0	1	53	63	41	0	31	86.3653	64.6655	0.748744	0.318281		hypothetical protein
Rv1402	priA	22	0	0	0	0	0	0	0	0	0	0	0	n/a	n/a	n/a	n/a		primosome assembly protein PriA
Rv1403c	-	10	6	3	6	4	6	4	170	437	148	353	292	68.9829	122.413	1.77455	0.710164		putative methyltransferase
Rv1404	-	5	0	0	0	0	0	0	0	0	0	0	0	n/a	n/a	n/a	n/a		transcriptional regulatory protein
Rv1405c	-	7	6	5	6	5	6	4	983	1126	1172	620	436	262.848	349.739	1.33058	0.691474	yes	putative methyltransferase
Rv1406	fmt	9	0	0	0	0	0	0	0	0	0	0	0	n/a	n/a	n/a	n/a		methionyl-tRNA formyltransferase
Rv1407	fmu	15	13	9	11	10	12	9	962	1669	931	770	482	144.137	158.149	1.09721	0.477375		Fmu protein (SUN protein)
Rv1408	rpe	9	0	0	0	0	0	0	0	0	0	0	0	n/a	n/a	n/a	n/a		ribulose-phosphate 3-epimerase
Rv1409	ribG	9	0	0	0	0	0	0	0	0	0	0	0	n/a	n/a	n/a	n/a		bifunctional diaminohydroxyphosphoribosylaminopyrimidine deaminase/5-amino-6-(5-phosphoribosylamino) uracil reductase
Rv1410c	-	22	13	7	9	7	3	5	179	204	171	5	125	22.0442	20.8595	0.946257	0.528757	yes	aminoglycosides/tetracycline-transport integral membrane protein
Rv1411c	lprG	8	5	5	3	4	2	3	384	208	532	4	6	96.1965	103.466	1.07557	0.0187527	yes	lipoprotein LprG
Rv1412	ribC	4	0	0	0	0	0	0	0	0	0	0	0	n/a	n/a	n/a	n/a		riboflavin synthase subunit alpha
Rv1413	-	5	5	5	5	5	5	4	1082	1984	1086	1046	978	433.95	577.563	1.33094	0.262656		hypothetical protein
Rv1414	-	2	1	0	0	1	1	0	0	0	35	27	0	1	60.4474	60.4474	0.18414		hypothetical protein
Rv1415	ribA2	11	0	0	0	0	0	0	0	0	0	0	0	n/a	n/a	n/a	n/a		bifunctional 3,4-dihydroxy-2-butanone 4-phosphate synthase/GTP cyclohydrolase II protein
Rv1416	ribH	3	0	0	0	0	0	0	0	0	0	0	0	n/a	n/a	n/a	n/a		6,7-dimethyl-8-ribityllumazine synthase
Rv1417	-	6	1	1	1	1	1	0	215	224	2	43	0	331.958	44.9113	0.135292	0.0757645		hypothetical protein
Rv1418	lprH	11	8	6	6	8	8	7	680	554	683	614	196	119.99	178.478	1.48745	0.685925		lipoprotein LprH
Rv1419	-	3	3	2	2	3	2	2	45	209	146	78	229	54.645	135.259	2.47524	0.371083		hypothetical protein
Rv1420	uvrC	19	9	3	3	3	3	3	110	61	17	86	232	15.4008	32.5519	2.11365	0.70002		excinuclease ABC subunit C
Rv1421	-	13	8	3	4	6	4	2	30	378	142	34	131	31.0434	34.6741	1.11696	0.786507		hypothetical protein
Rv1422	-	7	2	1	1	2	1	1	28	59	160	178	129	30.3054	218.475	7.20912	0.434366	yes	hypothetical protein
Rv1423	whiA	6	0	0	0	0	0	0	0	0	0	0	0	n/a	n/a	n/a	n/a		transcriptional regulatory protein WHIA
Rv1424c	-	16	10	4	9	4	6	4	497	633	413	276	376	83.4481	97.9779	1.17412	0.262374		hypothetical protein
Rv1425	-	12	10	6	8	7	8	6	685	787	566	337	438	110.036	123.796	1.12505	0.926486		hypothetical protein
Rv1426c	lipO	25	12	6	11	7	6	7	507	711	645	354	559	74.1081	119.161	1.60793	0.361548		esterase LipO
Rv1427c	fadD12	12	7	4	6	5	4	5	211	840	314	97	285	98.1595	90.1945	0.918857	0.253656		acyl-CoA synthetase
Rv1428c	-	14	9	8	8	3	6	1	859	1109	47	134	1	161.222	19.9708	0.123871	5.05288e-06		hypothetical protein
Rv1429	-	14	10	6	10	8	9	7	689	1110	477	693	700	129.23	172.429	1.33428	0.958654		hypothetical protein
Rv1430	PE16	31	23	14	20	17	17	11	1291	1915	1545	1196	520	101.103	134.78	1.33309	0.455365		PE family protein
Rv1431	-	22	16	10	14	8	11	8	1701	1831	611	472	278	166.287	80.277	0.482763	0.00482197		hypothetical protein
Rv1432	-	11	5	2	5	0	0	0	106	208	0	0	0	44.1014	1	0.022675	0.00879474		dehydrogenase
Rv1433	-	12	9	9	8	7	9	6	1202	866	876	803	621	181.199	238.961	1.31877	0.9572		hypothetical protein
Rv1434	-	1	1	1	1	1	1	0	19	34	62	76	0	37.612	135.25	3.59591	0.938398		hypothetical protein
Rv1435c	-	15	8	6	7	8	7	7	554	820	434	519	473	124.605	165.324	1.32678	0.920879		proline, glycine, valine-rich secreted protein
Rv1436	gap	9	0	0	0	0	0	0	0	0	0	0	0	n/a	n/a	n/a	n/a		glyceraldehyde-3-phosphate dehydrogenase
Rv1437	pgk	10	0	0	0	0	0	0	0	0	0	0	0	n/a	n/a	n/a	n/a		phosphoglycerate kinase
Rv1438	tpiA	13	0	0	0	0	0	0	0	0	0	0	0	n/a	n/a	n/a	n/a		triosephosphate isomerase
Rv1439c	-	6	5	5	5	5	5	4	368	304	672	384	197	104.385	237.628	2.27645	0.695602		hypothetical protein
Rv1440	secG	4	0	0	0	0	0	0	0	0	0	0	0	n/a	n/a	n/a	n/a		preprotein translocase subunit SecG
Rv1441c	PE_PGRS26	14	8	7	7	7	7	6	748	950	472	790	1035	156.794	261.489	1.66772	0.463118		PE-PGRS family protein
Rv1442	bisC	32	26	22	25	21	22	18	2826	3374	2137	2659	1852	177.449	239.372	1.34896	0.121385		biotin sulfoxide reductase
Rv1443c	-	1	0	0	0	0	0	0	0	0	0	0	0	n/a	n/a	n/a	n/a		hypothetical protein
Rv1444c	-	3	3	1	1	2	1	1	51	35	46	68	1	22.7258	37.5938	1.65423	0.908885		hypothetical protein
Rv1445c	devB	5	5	1	2	3	3	0	26	105	45	37	0	17.1076	16.0007	0.935298	0.791852		6-phosphogluconolactonase
Rv1446c	opcA	10	3	2	2	2	2	2	147	209	40	13	28	86.5017	24.7479	0.286097	0.184416		putative OXPP cycle protein OPCA
Rv1447c	zwf2	13	10	6	5	3	5	2	378	166	103	220	107	45.089	40.6393	0.901312	0.309668		glucose-6-phosphate 1-dehydrogenase
Rv1448c	tal	11	4	3	3	3	2	1	65	170	73	25	1	39.9878	23.8959	0.59758	0.172507		transaldolase
Rv1449c	tkt	17	0	0	0	0	0	0	0	0	0	0	0	n/a	n/a	n/a	n/a		transketolase
Rv1450c	PE_PGRS27	23	6	5	5	4	5	4	369	212	100	204	48	78.2098	56.5039	0.722466	0.288269		PE-PGRS family protein
Rv1451	ctaB	12	0	0	0	0	0	0	0	0	0	0	0	n/a	n/a	n/a	n/a		protoheme IX farnesyltransferase
Rv1452c	PE_PGRS28	8	6	4	5	6	6	4	805	855	424	220	323	208.735	148.453	0.711204	0.693137		PE-PGRS family protein
Rv1453	-	9	9	8	9	6	7	6	1856	2588	1853	1058	1199	360.764	423.83	1.17481	0.5584		transcriptional activator protein
Rv1454c	qor	14	13	9	11	9	9	9	1449	3123	867	1146	991	244.403	214.555	0.877872	0.392069		quinone reductase
Rv1455	-	11	10	7	10	10	9	9	2356	3084	1011	792	1320	400.435	284.329	0.710051	0.0817379		hypothetical protein
Rv1456c	-	9	0	0	0	0	0	0	0	0	0	0	0	n/a	n/a	n/a	n/a		unidentified antibiotic-transport integral membrane ABC transporter
Rv1457c	-	6	0	0	0	0	0	0	0	0	0	0	0	n/a	n/a	n/a	n/a		unidentified antibiotic-transport integral membrane ABC transporter
Rv1458c	-	10	4	1	1	1	2	1	25	36	6	36	1	11.0998	10.639	0.958486	0.623083		unidentified antibiotic-transport ATP-binding protein ABC transporter
Rv1459c	-	18	1	1	0	0	1	0	267	0	0	2	0	250.169	2	0.0079946	0.5		integral membrane protein
Rv1460	-	6	1	1	1	0	0	0	94	40	0	0	0	111.38	1	0.00897827	0.133627	yes	transcriptional regulatory protein
Rv1461	-	50	0	0	0	0	0	0	0	0	0	0	0	n/a	n/a	n/a	n/a		hypothetical protein
Rv1462	-	11	0	0	0	0	0	0	0	0	0	0	0	n/a	n/a	n/a	n/a		hypothetical protein
Rv1463	-	7	0	0	0	0	0	0	0	0	0	0	0	n/a	n/a	n/a	n/a		ABC transporter ATP-binding protein
Rv1464	csd	13	0	0	0	0	0	0	0	0	0	0	0	n/a	n/a	n/a	n/a		cysteine desulfurase
Rv1465	-	7	0	0	0	0	0	0	0	0	0	0	0	n/a	n/a	n/a	n/a	yes	nitrogen fixation related protein
Rv1466	-	1	0	0	0	0	0	0	0	0	0	0	0	n/a	n/a	n/a	n/a		hypothetical protein
Rv1467c	fadE15	21	17	10	13	12	10	10	1446	1719	1121	738	975	138.612	153.576	1.10796	0.375489		acyl-CoA dehydrogenase FADE15
Rv1468c	PE_PGRS29	8	6	5	6	3	3	3	168	336	101	68	155	58.8628	48.6568	0.826615	0.40129		PE-PGRS family protein
Rv1469	ctpD	16	10	8	9	5	9	3	674	900	274	485	208	115.589	91.7837	0.794053	0.329187	yes	cation transporter P-type ATPase D
Rv1470	trxA	3	3	1	2	2	2	3	32	58	34	21	103	21.2586	46.0551	2.16642	0.842707		thioredoxin TRXA
Rv1471	trxB1	1	1	1	1	1	1	0	83	50	15	37	0	106.9	51.3346	0.480212	0.220473		thioredoxin TRXB1
Rv1472	echA12	13	11	8	8	8	7	5	1053	996	985	795	587	142.448	201.715	1.41606	0.634718		enoyl-CoA hydratase
Rv1473	-	21	12	9	11	9	6	5	699	761	482	328	214	91.5272	80.3785	0.878193	0.0254436		macrolide ABC transporter ATP-binding protein
Rv1473A	-	4	2	1	2	2	2	1	93	77	182	14	131	66.0004	147.809	2.23952	0.59942		transcriptional regulatory protein
Rv1474c	-	6	5	2	3	3	2	1	60	138	62	27	37	27.3244	23.3333	0.853935	0.4561		transcriptional regulatory protein
Rv1475c	acn	36	0	0	0	0	0	0	0	0	0	0	0	n/a	n/a	n/a	n/a		aconitate hydratase
Rv1476	-	5	0	0	0	0	0	0	0	0	0	0	0	n/a	n/a	n/a	n/a		hypothetical protein
Rv1477	-	15	0	0	0	0	0	0	0	0	0	0	0	n/a	n/a	n/a	n/a		invasion protein
Rv1478	-	6	5	4	4	4	5	5	734	601	1437	672	878	207.579	553.407	2.666	0.360305		invasion protein
Rv1479	moxR1	11	0	0	0	0	0	0	0	0	0	0	0	n/a	n/a	n/a	n/a		transcriptional regulatory protein MOXR1
Rv1480	-	2	0	0	0	0	0	0	0	0	0	0	0	n/a	n/a	n/a	n/a		hypothetical protein
Rv1481	-	8	0	0	0	0	0	0	0	0	0	0	0	n/a	n/a	n/a	n/a		hypothetical protein
Rv1482c	-	10	8	6	7	5	5	6	855	1612	681	637	663	217.54	229.103	1.05316	0.272394		hypothetical protein
Rv1483	fabG1	9	0	0	0	0	0	0	0	0	0	0	0	n/a	n/a	n/a	n/a		3-oxoacyl-[acyl-carrier protein] reductase FabG1
Rv1484	inhA	7	0	0	0	0	0	0	0	0	0	0	0	n/a	n/a	n/a	n/a		enoyl-(acyl carrier protein) reductase
Rv1485	hemH	20	0	0	0	0	0	0	0	0	0	0	0	n/a	n/a	n/a	n/a		ferrochelatase
Rv1486c	-	7	7	5	6	5	5	6	454	670	661	533	204	116.536	190.34	1.63332	0.320214		hypothetical protein
Rv1487	-	3	1	1	1	1	1	1	118	145	161	27	24	195.044	200.588	1.02842	0.336723		hypothetical protein
Rv1488	-	12	12	9	11	9	10	8	2354	2689	948	876	839	314.361	205.972	0.65521	0.0368032		hypothetical protein
Rv1489	-	6	6	6	6	5	6	5	750	1544	794	438	633	267.053	286.192	1.07167	0.220053		hypothetical protein
Rv1489A	-	4	4	3	4	4	4	2	40	274	180	201	64	49.2805	106.407	2.15921	0.910117		hypothetical protein
Rv1490	-	35	11	3	8	6	7	4	159	340	769	526	217	31.5522	130.843	4.14688	0.492473		hypothetical protein
Rv1491c	-	8	6	3	6	3	4	4	520	1566	600	606	609	233.272	280.004	1.20033	0.654383		hypothetical protein
Rv1492	mutA	12	9	7	8	7	8	7	904	1030	410	439	600	160.793	147.117	0.914951	0.326573		methylmalonyl-CoA mutase small subunit
Rv1493	mutB	27	17	15	14	11	11	10	1567	2170	906	662	1504	160.738	162.601	1.01159	0.145612		methylmalonyl-CoA mutase
Rv1494	-	8	5	4	5	4	4	4	653	422	389	393	184	171.542	183.201	1.06797	0.649793		hypothetical protein
Rv1495	-	5	5	3	5	4	5	3	631	903	503	513	410	223.469	266.147	1.19098	0.883574		hypothetical protein
Rv1496	-	3	3	3	2	2	2	3	214	179	139	139	426	101.601	207.346	2.04079	0.468498		arginine/ornithine transport system ATPase
Rv1497	lipL	13	10	10	9	8	7	7	1031	1926	689	746	691	208.817	197.249	0.9446	0.221577		esterase LipL
Rv1498A	-	13	2	2	1	2	1	1	260	212	163	93	217	183.565	213.58	1.16351	0.774713		hypothetical protein
Rv1498c	-	2	10	6	10	8	9	6	299	422	630	310	606	52.6026	141.023	2.68091	0.635875		methyltransferase
Rv1499	-	4	3	3	3	2	3	3	160	180	221	212	205	84.9297	197.24	2.3224	0.634597		hypothetical protein
Rv1500	-	24	11	5	8	4	5	3	75	282	103	104	129	21.3252	28.0435	1.31504	0.694945		glycosyltransferase
Rv1501	-	24	10	7	8	4	6	5	575	891	298	217	470	105.789	88.8155	0.839557	0.422001		hypothetical protein
Rv1502	-	27	8	3	6	3	4	1	70	152	48	153	33	19.2686	28.2499	1.46611	0.602967		hypothetical protein
Rv1503c	-	16	11	7	10	9	8	6	1042	979	725	619	209	140.611	134.877	0.959225	0.510821		hypothetical protein
Rv1504c	-	11	10	8	8	9	10	8	937	1800	880	726	1040	192.669	242.192	1.25704	0.686221		hypothetical protein
Rv1505c	-	20	4	2	2	2	2	2	31	169	22	80	3	31.878	25.8726	0.811612	0.951143		hypothetical protein
Rv1506c	-	15	9	5	8	4	5	4	230	820	35	243	344	77.0296	62.1379	0.806676	0.148545		hypothetical protein
Rv1507A	-	18	4	0	3	1	0	0	8	199	469	37	322	30.8603	187.476	6.07498	0.193299		hypothetical protein
Rv1507c	-	13	2	1	2	1	1	1	0	28	18	0	0	8.15696	8.60075	1.05441	0.394727		hypothetical protein
Rv1508A	-	32	5	4	4	5	5	2	422	481	344	293	481	135.13	203.432	1.50545	0.404466		hypothetical protein
Rv1508c	-	10	26	18	22	20	16	15	3282	4944	2918	1663	1729	229.065	225.882	0.986104	0.270844		hypothetical protein
Rv1509	-	12	3	2	1	2	1	1	312	176	115	81	2	131.626	64.1809	0.487602	0.294275		hypothetical protein
Rv1510	-	19	18	15	18	16	16	15	1739	3408	1377	1397	2817	200.834	279.372	1.39106	0.452837		hypothetical protein
Rv1511	gmdA	18	16	14	16	15	14	14	2050	4105	2114	1722	2961	269.532	386.024	1.4322	0.631706		GDP-D-mannose dehydratase gmdA (GDP-mannose 4,6 dehydratase) (GMD)
Rv1512	epiA	8	0	0	0	0	0	0	0	0	0	0	0	n/a	n/a	n/a	n/a		nucleotide-sugar epimerase epiA
Rv1513	-	5	2	2	1	0	1	1	41	37	0	34	11	29.9866	21.5214	0.717702	0.371815		hypothetical protein
Rv1514c	-	11	5	4	4	4	2	2	340	620	191	148	272	135.961	110.826	0.815134	0.891562	yes	hypothetical protein
Rv1515c	-	13	8	8	5	4	4	4	380	335	75	253	94	68.9038	50.2435	0.729183	0.177989		hypothetical protein
Rv1516c	-	11	8	6	6	6	6	5	742	674	268	86	46	135.991	47.4908	0.349221	0.0206577		sugar transferase
Rv1517	-	8	3	2	2	2	2	2	196	532	164	46	118	164.536	99.9099	0.60722	0.658884		hypothetical protein
Rv1518	-	10	8	6	6	6	4	3	161	555	256	193	443	59.277	100.228	1.69084	0.499997		hypothetical protein
Rv1519	-	2	2	2	1	1	1	1	57	149	215	110	48	70.1101	177.461	2.53117	0.807885		hypothetical protein
Rv1520	-	16	15	10	14	14	14	12	1069	2420	2006	724	1434	160.773	254.658	1.58395	0.665157		sugar transferase
Rv1521	fadD25	33	23	14	20	17	16	14	1125	1449	846	604	740	82.536	87.8611	1.06452	0.371503		acyl-CoA synthetase
Rv1522c	mmpL12	41	22	12	19	19	16	14	1075	2522	1356	1091	1126	112.575	150.568	1.33749	0.69215		transmembrane transport protein MmpL12
Rv1523	-	14	12	10	11	12	11	9	815	1607	1099	811	753	141.661	206.689	1.45904	0.864348		methyltransferase
Rv1524	-	9	6	5	6	4	4	4	582	467	157	173	550	136.234	129.196	0.948338	0.383528	yes	glycosyltransferase
Rv1525	wbbL2	16	5	3	2	5	3	2	204	126	164	24	221	52.9106	72.4806	1.36987	0.463609		rhamnosyl transferase WbbL2
Rv1526c	-	16	11	5	7	5	5	3	306	490	292	222	87	52.0186	52.0515	1.00063	0.403227		glycosyltransferase
Rv1527c	pks5	74	53	38	52	39	44	32	4714	5971	2817	2445	3491	148.977	151.074	1.01407	0.0127518		polyketide synthase pks5
Rv1528c	papA4	6	6	6	5	6	5	6	639	623	353	163	390	160.284	136.825	0.853641	0.0729242		polyketide synthase associated protein
Rv1529	fadD24	29	16	11	13	9	9	7	753	1023	515	303	324	81.3483	66.3441	0.815556	0.177588		acyl-CoA synthetase
Rv1530	adh	18	10	4	8	5	7	3	485	563	417	98	442	78.2453	85.9858	1.09893	0.556668		alcohol dehydrogenase adh
Rv1531	-	6	4	2	3	3	3	3	103	382	395	200	280	79.7689	201.915	2.53124	0.822238		hypothetical protein
Rv1532c	-	3	3	3	2	3	2	2	68	346	234	86	3	88.4356	104.029	1.17632	0.470107		hypothetical protein
Rv1533	-	9	5	2	5	3	3	2	345	258	328	198	63	94.7146	112.648	1.18934	0.578267		hypothetical protein
Rv1534	-	12	11	11	11	8	8	10	1103	988	643	237	773	146.283	135.176	0.924071	0.110355		transcriptional regulator
Rv1535	-	3	3	3	3	3	3	3	503	1029	549	216	644	356.943	423.354	1.18605	0.165252		hypothetical protein
Rv1536	ileS	65	0	0	0	0	0	0	0	0	0	0	0	n/a	n/a	n/a	n/a		isoleucyl-tRNA synthetase
Rv1537	dinX	12	9	5	8	7	8	6	179	1017	232	322	546	84.4735	110.285	1.30555	0.71774		DNA polymerase IV
Rv1538c	ansA	10	0	0	0	0	0	0	0	0	0	0	0	n/a	n/a	n/a	n/a		L-aparaginase ansA
Rv1539	lspA	6	1	1	1	1	1	0	11	156	25	10	0	101.198	33.891	0.334896	0.411307		lipoprotein signal peptidase
Rv1540	-	9	0	0	0	0	0	0	0	0	0	0	0	n/a	n/a	n/a	n/a		hypothetical protein
Rv1541c	lprI	7	6	5	6	6	5	5	597	1996	970	750	615	287.053	363.758	1.26722	0.541337		lipoprotein LprI
Rv1542c	glbN	7	7	7	5	4	6	5	1016	1240	784	967	772	239.204	335.837	1.40398	0.647769		hemoglobin glbN
Rv1543	-	12	9	6	5	8	5	6	571	1130	478	312	1119	132.599	187.633	1.41504	0.736044		fatty acyl-CoA reductase
Rv1544	-	9	7	4	6	6	6	6	380	1496	316	429	203	175.382	128.266	0.731352	0.430129		ketoacyl reductase
Rv1545	-	3	2	1	2	2	2	0	290	450	353	198	0	266.954	267.67	1.00268	0.865948		hypothetical protein
Rv1546	-	2	2	2	2	1	2	1	127	356	136	339	511	163.207	444.523	2.72368	0.967053		hypothetical protein
Rv1547	dnaE	41	0	0	0	0	0	0	0	0	0	0	0	n/a	n/a	n/a	n/a		DNA polymerase III subunit alpha
Rv1548c	PPE21	33	15	9	12	10	9	9	735	1479	875	805	458	103.359	134.513	1.30141	0.408521		PPE family protein
Rv1549	fadD11.1	4	3	3	3	3	2	3	1451	2553	798	500	954	949.004	682.286	0.71895	0.409703		fatty-acid-CoA ligase
Rv1550	fadD11	20	17	14	13	14	12	11	1970	2841	1373	1146	1436	205.947	214.035	1.03927	0.114466		fatty-acid-CoA ligase
Rv1551	plsB1	26	15	10	13	10	9	8	254	1265	308	372	1564	65.0019	130.137	2.00206	0.480012		glycerol-3-phosphate acyltransferase
Rv1552	frdA	33	21	12	17	13	9	6	909	1430	1197	543	866	80.2321	114.229	1.42374	0.258504		fumarate reductase flavoprotein subunit
Rv1553	frdB	12	10	9	9	9	8	7	1073	1106	657	523	1172	164.976	211.433	1.2816	0.122788		fumarate reductase iron-sulfur subunit FrdB
Rv1554	frdC	8	7	6	6	6	7	5	535	1139	930	388	1061	166.415	306.995	1.84476	0.986916		fumarate reductase subunit C
Rv1555	frdD	2	2	2	2	2	2	2	191	629	299	55	182	272.72	245.177	0.899005	0.853954		fumarate reductase subunit D
Rv1556	-	9	8	4	7	5	7	5	259	408	258	380	276	60.0488	106.681	1.77657	0.603698		regulatory protein
Rv1557	mmpL6	18	12	9	11	11	11	8	849	1451	1130	528	715	136.741	182.971	1.33809	0.207758		transmembrane transport protein MmpL6
Rv1558	-	6	5	5	5	4	4	4	882	1327	893	620	822	319.913	429.826	1.34357	0.977665		hypothetical protein
Rv1559	ilvA	19	0	0	0	0	0	0	0	0	0	0	0	n/a	n/a	n/a	n/a		threonine dehydratase
Rv1560	-	2	1	0	1	0	0	0	0	16	0	0	0	9.32224	1	0.10727	0.5	yes	hypothetical protein
Rv1561	-	7	5	4	3	4	2	2	138	106	103	6	73	38.2121	32.8884	0.860681	0.0812205		hypothetical protein
Rv1562c	treZ	27	11	7	8	7	7	4	309	342	201	264	34	44.4349	44.0031	0.990281	0.556363		maltooligosyltrehalose trehalohydrolase TreZ
Rv1563c	treY	25	7	3	6	5	4	5	662	855	723	385	630	159.775	227.691	1.42507	0.955102		maltooligosyltrehalose synthase TreY
Rv1564c	treX	38	20	14	17	13	13	9	1389	3516	1206	1209	1742	167.5	189.678	1.1324	0.111612		maltooligosyltrehalose synthase TreX
Rv1565c	-	35	3	0	3	0	0	0	0	96	0	0	0	18.6445	1	0.0536352	0.110426		hypothetical protein
Rv1566c	-	10	8	4	3	6	4	3	101	71	110	86	141	17.0001	38.3791	2.25758	0.604769		inv protein
Rv1567c	-	6	5	5	5	5	5	5	839	1875	2756	1703	2438	375.712	1268.19	3.37543	0.296366		hypothetical protein
Rv1568	bioA	11	1	0	0	0	1	0	0	0	0	16	0	1	16	16	0.42265	yes	adenosylmethionine--8-amino-7-oxononanoate transaminase
Rv1569	bioF1	6	1	0	1	0	0	0	0	41	0	0	0	23.8882	1	0.0418616	0.5	yes	8-amino-7-oxononanoate synthase
Rv1570	bioD	1	0	0	0	0	0	0	0	0	0	0	0	n/a	n/a	n/a	n/a		dithiobiotin synthetase
Rv1571	-	2	0	0	0	0	0	0	0	0	0	0	0	n/a	n/a	n/a	n/a		hypothetical protein
Rv1572c	-	1	0	0	0	0	0	0	0	0	0	0	0	n/a	n/a	n/a	n/a		hypothetical protein
Rv1573	-	1	0	0	0	0	0	0	0	0	0	0	0	n/a	n/a	n/a	n/a		phiRV1 phage protein
Rv1574	-	1	0	0	0	0	0	0	0	0	0	0	0	n/a	n/a	n/a	n/a		phiRV1 phage related protein
Rv1575	-	5	4	3	2	1	2	0	153	14	16	19	0	37.8781	8.57256	0.22632	0.199015		phiRV1 phage protein
Rv1576c	-	6	1	0	0	0	1	1	0	0	0	2	161	1	134.354	134.354	0.42265		phiRV1 phage protein
Rv1577c	-	5	2	1	2	0	0	0	72	44	0	0	0	46.5487	1	0.0214829	0.254795		phiRv1 phage protein
Rv1578c	-	4	1	0	1	0	0	0	0	2	0	0	0	1.16528	1	0.858163	0.5		phiRv1 phage protein
Rv1579c	-	3	2	1	2	2	2	1	155	179	79	51	289	124.761	182.037	1.45909	0.979141		phiRv1 phage protein
Rv1580c	-	4	3	2	3	1	2	1	40	205	58	59	28	52.3066	45.815	0.875895	0.298065		phiRv1 phage protein
Rv1581c	-	5	5	2	4	2	1	2	581	526	377	249	24	170.169	125.801	0.739273	0.711129		phiRv1 phage protein
Rv1582c	-	23	8	4	5	3	3	4	322	610	165	362	177	82.139	83.1484	1.01229	0.382463		phiRv1 phage protein
Rv1583c	-	2	2	1	2	1	1	0	12	44	2	26	0	18.4399	13.9556	0.756819	0.186197		phiRv1 phage protein
Rv1584c	-	3	2	2	2	2	2	2	320	569	144	119	657	315.675	398.357	1.26192	0.953936		phiRv1 phage protein
Rv1585c	-	7	1	0	0	1	1	1	0	0	25	15	79	1	103.835	103.835	0.0254397		phiRv1 phage protein
Rv1586c	-	12	10	8	10	9	9	8	1257	2110	818	859	312	240.713	189.72	0.788158	0.278563		phiRv1 integrase
Rv1587c	-	5	3	3	3	3	3	3	218	434	160	158	822	152.375	328.882	2.15838	0.802224		REP13E12 repeat-containing protein
Rv1588c	-	2	0	0	0	0	0	0	0	0	0	0	0	n/a	n/a	n/a	n/a		REP13E12 repeat-containing protein
Rv1589	bioB	7	0	0	0	0	0	0	0	0	0	0	0	n/a	n/a	n/a	n/a	yes	biotin synthase
Rv1590	-	3	0	0	0	0	0	0	0	0	0	0	0	n/a	n/a	n/a	n/a	yes	hypothetical protein
Rv1591	-	4	4	4	3	4	3	3	723	763	1044	355	488	280.495	438.465	1.56318	0.675312		hypothetical protein
Rv1592c	-	20	16	13	15	14	13	12	3443	2803	1379	1090	1454	303.694	225.195	0.74152	0.0361414		hypothetical protein
Rv1593c	-	8	4	3	4	2	3	2	117	632	34	97	168	119.463	66.9001	0.560005	0.129287		hypothetical protein
Rv1594	nadA	8	0	0	0	0	0	0	0	0	0	0	0	n/a	n/a	n/a	n/a		quinolinate synthetase
Rv1595	nadB	20	0	0	0	0	0	0	0	0	0	0	0	n/a	n/a	n/a	n/a		L-aspartate oxidase
Rv1596	nadC	10	0	0	0	0	0	0	0	0	0	0	0	n/a	n/a	n/a	n/a		nicotinate-nucleotide pyrophosphorylase
Rv1597	-	10	9	5	8	7	6	5	638	1565	457	351	551	167.735	137.854	0.821859	0.175326		hypothetical protein
Rv1598c	-	8	6	6	6	6	5	3	565	812	242	272	715	167.081	181.841	1.08834	0.280402		hypothetical protein
Rv1599	hisD	11	0	0	0	0	0	0	0	0	0	0	0	n/a	n/a	n/a	n/a		histidinol dehydrogenase
Rv1600	hisC1	22	0	0	0	0	0	0	0	0	0	0	0	n/a	n/a	n/a	n/a		histidinol-phosphate aminotransferase
Rv1601	hisB	11	0	0	0	0	0	0	0	0	0	0	0	n/a	n/a	n/a	n/a		imidazoleglycerol-phosphate dehydratase
Rv1602	hisH	6	0	0	0	0	0	0	0	0	0	0	0	n/a	n/a	n/a	n/a		imidazole glycerol phosphate synthase subunit HisH
Rv1603	hisA	7	0	0	0	0	0	0	0	0	0	0	0	n/a	n/a	n/a	n/a		phosphoribosyl isomerase A
Rv1604	impA	10	6	2	3	4	4	2	104	332	200	229	277	48.4801	107.974	2.22718	0.231749		inositol-monophosphatase
Rv1605	hisF	5	0	0	0	0	0	0	0	0	0	0	0	n/a	n/a	n/a	n/a		imidazole glycerol phosphate synthase subunit HisF
Rv1606	hisI	6	0	0	0	0	0	0	0	0	0	0	0	n/a	n/a	n/a	n/a		phosphoribosyl-AMP cyclohydrolase
Rv1607	chaA	8	7	5	7	6	7	5	322	1083	786	354	565	133.243	224.229	1.68286	0.74377		ionic transporter integral membrane protein chaA
Rv1608c	bcpB	4	4	3	4	1	2	0	303	364	47	27	0	123.995	17.9788	0.144996	0.00596773		peroxidoxin BcpB
Rv1609	trpE	19	0	0	0	0	0	0	0	0	0	0	0	n/a	n/a	n/a	n/a		anthranilate synthase component I
Rv1610	-	4	0	0	0	0	0	0	0	0	0	0	0	n/a	n/a	n/a	n/a		hypothetical protein
Rv1611	trpC	8	0	0	0	0	0	0	0	0	0	0	0	n/a	n/a	n/a	n/a		indole-3-glycerol-phosphate synthase
Rv1612	trpB	15	0	0	0	0	0	0	0	0	0	0	0	n/a	n/a	n/a	n/a		tryptophan synthase subunit beta
Rv1613	trpA	13	0	0	0	0	0	0	0	0	0	0	0	n/a	n/a	n/a	n/a		tryptophan synthase subunit alpha
Rv1614	lgt	23	2	2	2	2	2	2	532	527	335	161	1146	402.758	711.618	1.76686	0.564974		prolipoprotein diacylglyceryl transferase
Rv1615	-	7	5	4	5	4	5	3	165	855	259	218	181	130.551	122.861	0.941096	0.195359		hypothetical protein
Rv1616	-	9	7	7	7	6	7	7	652	1286	573	396	938	194.311	244.955	1.26064	0.263865		hypothetical protein
Rv1617	pykA	11	0	0	0	0	0	0	0	0	0	0	0	n/a	n/a	n/a	n/a		pyruvate kinase
Rv1618	tesB1	14	11	11	11	11	9	7	1964	2332	1422	881	914	290.81	271.936	0.935098	0.108407		acyl-CoA thioesterase II TesB1
Rv1619	-	16	7	4	5	6	7	2	452	439	311	433	233	97.0409	131.678	1.35694	0.965569		hypothetical protein
Rv1620c	cydC	16	1	0	1	0	1	0	0	89	0	1	0	51.855	1	0.0192846	0.5		cytochrome' transport transmembrane ATP-binding protein ABC transporter CydC
Rv1621c	cydD	16	2	0	1	1	0	0	0	13	6	0	0	3.78716	2.86692	0.75701	0.694326		cytochrome' transport transmembrane ATP-binding protein ABC transporter CydD
Rv1622c	cydB	15	3	0	2	0	1	2	0	27	0	26	42	5.24376	20.1757	3.84756	0.749437		integral membrane cytochrome D ubiquinol oxidase (subunit II) cydB (cytochrome bd-I oxidase subunit II)
Rv1623c	cydA	14	2	0	1	1	2	1	0	37	12	39	1	10.7788	25.6449	2.37919	0.81318		integral membrane cytochrome D ubiquinol oxidase (subunit I) cydA (cytochrome bd-I oxidase subunit I)
Rv1624c	-	4	3	3	3	3	3	2	338	764	651	124	472	253.943	378.047	1.4887	0.694863		hypothetical protein
Rv1625c	cya	24	20	16	18	19	17	14	3919	6474	2088	2560	2735	372.198	340.187	0.913995	0.244997		membrane-anchored adenylyl cyclase Cya (ATP pyrophosphate-lyase) (adenylate cyclase)
Rv1626	-	5	5	4	5	2	0	1	655	1273	19	0	1	271.082	3.79584	0.0140026	1.06208e-05		two-component system transcriptional regulator
Rv1627c	-	17	9	7	9	1	1	3	1008	886	14	2	132	162.297	13.7659	0.0848187	1.90892e-06		lipid-transfer protein
Rv1628c	-	6	2	2	2	2	1	0	498	715	16	129	0	441.597	72.1451	0.163373	0.00347459		hypothetical protein
Rv1629	polA	30	0	0	0	0	0	0	0	0	0	0	0	n/a	n/a	n/a	n/a		DNA polymerase I
Rv1630	rpsA	11	0	0	0	0	0	0	0	0	0	0	0	n/a	n/a	n/a	n/a		30S ribosomal protein S1
Rv1631	coaE	9	0	0	0	0	0	0	0	0	0	0	0	n/a	n/a	n/a	n/a		dephospho-CoA kinase/protein folding accessory domain-containing protein
Rv1632c	-	9	9	8	9	8	8	7	2521	1695	1130	833	674	372.184	274.106	0.736478	0.0901447		hypothetical protein
Rv1633	uvrB	35	25	11	19	16	11	10	517	884	794	152	146	39.9785	41.232	1.03135	0.153034		excinuclease ABC subunit B
Rv1634	-	22	20	16	19	20	16	16	2335	4239	3467	2806	2450	232.881	406.664	1.74623	0.507321		drug efflux membrane protein
Rv1635c	-	25	22	16	19	20	15	16	1358	3974	1691	961	1154	163.082	160.257	0.982678	0.178416		transmembrane protein
Rv1636	TB15.3	6	0	0	0	0	0	0	0	0	0	0	0	n/a	n/a	n/a	n/a		hypothetical protein
Rv1637c	-	8	8	8	8	6	8	5	1568	1655	626	809	386	304.178	215.569	0.708692	0.00170168		hypothetical protein
Rv1638	uvrA	28	15	8	13	10	6	6	187	798	180	194	258	42.6772	38.5407	0.903073	0.100922		excinuclease ABC subunit A
Rv1638A	-	4	1	0	1	0	1	1	0	79	0	68	1	46.0286	68.8221	1.4952	0.766176		hypothetical protein
Rv1639c	-	11	6	5	6	5	4	4	1048	935	418	393	870	254.451	251.277	0.987527	0.486173		hypothetical protein
Rv1640c	lysS	50	30	11	25	15	13	7	444	1498	707	243	574	42.9602	46.3502	1.07891	0.0440357	yes	lysyl-tRNA synthetase
Rv1641	infC	10	0	0	0	0	0	0	0	0	0	0	0	n/a	n/a	n/a	n/a		translation initiation factor IF-3
Rv1642	rpmI	1	0	0	0	0	0	0	0	0	0	0	0	n/a	n/a	n/a	n/a		50S ribosomal protein L35
Rv1643	rplT	7	0	0	0	0	0	0	0	0	0	0	0	n/a	n/a	n/a	n/a		50S ribosomal protein L20
Rv1644	tsnR	9	9	9	9	8	8	7	978	2312	810	820	1256	251.49	291.844	1.16046	0.84446		23S rRNA methyltransferase TsnR
Rv1645c	-	21	19	18	18	18	16	16	4425	4896	4316	2333	3533	368.351	492.733	1.33767	0.306144		hypothetical protein
Rv1646	PE17	11	11	8	10	9	9	4	1766	2550	1424	1371	1326	285.492	347.445	1.21701	0.779817		PE family protein
Rv1647	-	6	5	3	4	4	3	3	439	1109	341	551	247	211.495	215.985	1.02123	0.951453		hypothetical protein
Rv1648	-	9	8	5	8	7	7	6	461	1170	1266	498	883	139.204	304.216	2.18541	0.50639		transmembrane protein
Rv1649	pheS	12	0	0	0	0	0	0	0	0	0	0	0	n/a	n/a	n/a	n/a		phenylalanyl-tRNA synthetase subunit alpha
Rv1650	pheT	29	0	0	0	0	0	0	0	0	0	0	0	n/a	n/a	n/a	n/a		phenylalanyl-tRNA synthetase subunit beta
Rv1651c	PE_PGRS30	42	32	27	29	27	26	19	2539	3663	1362	1006	1636	141.036	114.14	0.809299	0.0127426		PE-PGRS family protein
Rv1652	argC	15	0	0	0	0	0	0	0	0	0	0	0	n/a	n/a	n/a	n/a		N-acetyl-gamma-glutamyl-phosphate reductase
Rv1653	argJ	2	0	0	0	0	0	0	0	0	0	0	0	n/a	n/a	n/a	n/a	yes	bifunctional ornithine acetyltransferase/N-acetylglutamate synthase protein
Rv1654	argB	4	0	0	0	0	0	0	0	0	0	0	0	n/a	n/a	n/a	n/a		acetylglutamate kinase
Rv1655	argD	9	0	0	0	0	0	0	0	0	0	0	0	n/a	n/a	n/a	n/a		acetylornithine aminotransferase
Rv1656	argF	5	0	0	0	0	0	0	0	0	0	0	0	n/a	n/a	n/a	n/a		ornithine carbamoyltransferase
Rv1657	argR	3	2	2	2	2	2	2	660	766	216	288	61	532.349	272.282	0.511473	0.0683418		arginine repressor
Rv1658	argG	13	0	0	0	0	0	0	0	0	0	0	0	n/a	n/a	n/a	n/a		argininosuccinate synthase
Rv1659	argH	7	0	0	0	0	0	0	0	0	0	0	0	n/a	n/a	n/a	n/a		argininosuccinate lyase
Rv1660	pks10	9	9	6	9	6	7	5	666	1375	511	364	176	158.35	110.78	0.699589	0.138055		chalcone synthase
Rv1661	pks7	58	19	11	12	12	12	8	704	1182	672	817	823	70.9633	112.408	1.58403	0.992609		polyketide synthase pks7
Rv1662	pks8	50	11	2	6	7	4	3	77	621	156	74	156	39.4514	31.9385	0.809565	0.42806		polyketide synthase pks8
Rv1663	pks17	15	6	3	4	4	2	3	516	357	126	229	72	115.246	68.1	0.59091	0.0840988		polyketide synthase pks17
Rv1664	pks9	32	15	6	12	4	6	4	337	1153	240	234	118	65.836	37.3572	0.567428	0.0239249		polyketide synthase pks9
Rv1665	pks11	8	7	1	5	4	5	3	4	297	220	223	190	25.256	84.205	3.33406	0.469647		chalcone synthase
Rv1666c	cyp139	17	16	10	14	13	12	9	2033	2692	1508	843	1132	217.082	200.918	0.925541	0.205982		cytochrome P450 139 CYP139
Rv1667c	-	8	7	5	6	6	6	5	410	533	422	176	31	99.2431	86.3948	0.870537	0.544377		macrolide-transport ATP-binding protein ABC transporter
Rv1668c	-	9	6	6	5	4	5	4	962	1075	366	277	474	254.616	169.405	0.665333	0.0508106		macrolide-transport ATP-binding protein ABC transporter
Rv1669	-	8	7	4	3	5	5	5	336	313	175	410	298	71.0265	117.459	1.65374	0.26601		hypothetical protein
Rv1670	-	10	8	6	8	7	7	6	688	437	1072	588	364	112.405	238.96	2.12587	0.440895		hypothetical protein
Rv1671	-	10	3	1	2	2	1	1	8	29	4	99	49	8.13075	47.7014	5.86679	0.854014		hypothetical protein
Rv1672c	-	15	11	6	9	7	10	5	856	1118	628	780	201	132.13	140.489	1.06326	0.184059		integral membrane transport protein
Rv1673c	-	11	8	5	5	6	5	3	401	399	338	200	249	76.0244	90.9628	1.19649	0.799672		hypothetical protein
Rv1674c	-	5	5	4	5	5	4	4	533	715	626	201	240	183.198	199.306	1.08793	0.668617		transcriptional regulatory protein
Rv1675c	-	9	6	4	6	5	6	4	337	1375	4986	13468	21984	186.148	6050.88	32.5058	0.584907		transcriptional regulatory protein
Rv1676	-	7	3	3	2	3	3	1	277	323	147	60	75	149.244	87.3782	0.585473	0.186165		hypothetical protein
Rv1677	dsbF	10	5	2	5	3	2	2	15	406	264	42	287	50.1213	106.045	2.11576	0.990768		lipoprotein DsbF
Rv1678	-	9	4	3	3	3	3	2	434	273	170	93	160	141.426	96.7476	0.684088	0.776945		integral membrane protein
Rv1679	fadE16	8	3	2	3	2	2	1	224	283	171	59	3	124.922	74.9602	0.600055	0.080477		acyl-CoA dehydrogenase
Rv1680	-	11	5	5	4	4	2	2	294	411	135	59	390	102.986	101.724	0.987743	0.231424		hypothetical protein
Rv1681	moeX	8	6	5	6	6	4	4	383	1012	384	365	690	158.081	216.533	1.36976	0.679518		molybdopterin biosynthesis protein MoeX
Rv1682	-	9	5	3	4	4	4	2	243	176	189	132	68	66.0453	73.7034	1.11595	0.446181		coiled-coil structural protein
Rv1683	-	26	5	2	3	3	3	4	68	248	106	89	147	41.6416	62.2285	1.49438	0.797006		acyl-CoA synthetase
Rv1684	-	4	0	0	0	0	0	0	0	0	0	0	0	n/a	n/a	n/a	n/a		hypothetical protein
Rv1685c	-	5	1	0	0	0	1	1	0	0	0	1	81	1	67.588	67.588	0.42265		hypothetical protein
Rv1686c	-	10	4	3	3	3	2	1	414	658	443	178	202	192.82	191.852	0.994979	0.398807		integral membrane protein ABC transporter
Rv1687c	-	9	6	4	5	3	3	3	504	538	544	304	155	130.948	158.548	1.21077	0.137049		ABC transporter ATP-binding protein
Rv1688	mpg	7	7	5	7	6	6	4	839	1290	512	341	442	219.674	170.521	0.776244	0.582826		3-methyladenine DNA glycosylase
Rv1689	tyrS	15	0	0	0	0	0	0	0	0	0	0	0	n/a	n/a	n/a	n/a		tyrosyl-tRNA synthetase
Rv1690	lprJ	5	3	2	3	2	2	2	161	474	184	319	120	142.341	197.829	1.38983	0.990594		lipoprotein LprJ
Rv1691	-	5	3	3	3	3	2	1	193	246	110	28	2	108.054	44.9215	0.41573	0.00458008		hypothetical protein
Rv1692	-	7	6	5	6	4	4	3	709	1381	479	435	917	244.822	274.432	1.12095	0.287408		phosphatase
Rv1693	-	1	1	1	1	1	1	0	109	250	31	36	0	247.789	65.6248	0.264842	0.13305		hypothetical protein
Rv1694	tlyA	7	4	3	4	2	2	2	150	265	19	16	119	73.736	32.996	0.447488	0.0255614		cytotoxin/hemolysin TlyA
Rv1695	ppnK	6	0	0	0	0	0	0	0	0	0	0	0	n/a	n/a	n/a	n/a		inorganic polyphosphate/ATP-NAD kinase
Rv1696	recN	15	10	8	7	6	7	2	196	868	376	192	106	68.9376	63.846	0.926142	0.194026	yes	DNA repair protein recN (recombination protein N)
Rv1697	-	12	0	0	0	0	0	0	0	0	0	0	0	n/a	n/a	n/a	n/a		hypothetical protein
Rv1698	-	12	5	0	3	4	3	2	0	191	444	92	9	22.2569	104.74	4.70599	0.0794334		hypothetical protein
Rv1699	pyrG	29	0	0	0	0	0	0	0	0	0	0	0	n/a	n/a	n/a	n/a		CTP synthetase
Rv1700	-	9	2	0	1	1	0	1	0	26	16	0	7	7.57432	10.5224	1.38922	0.988869		hypothetical protein
Rv1701	xerD	10	6	1	5	2	3	2	116	225	34	108	124	39.9636	40.4048	1.01104	0.712188		site-specific tyrosine recombinase XerD
Rv1702c	-	18	16	12	16	11	11	12	1943	2840	1121	1024	1529	217.201	209.514	0.964609	0.0660255		hypothetical protein
Rv1703c	-	8	6	5	4	5	5	5	606	397	278	756	509	133.185	240.017	1.80214	0.492985		catechol-o-methyltransferase
Rv1704c	cycA	14	11	8	10	9	8	10	839	681	330	420	551	107.535	108.029	1.00459	0.37117		D-serine/alanine/glycine transporter protein CycA
Rv1705c	PPE22	18	15	12	14	13	13	11	1590	2669	1705	921	1264	202.989	239.298	1.17887	0.290452		PPE family protein
Rv1706A	PPE23	16	0	0	0	0	0	0	0	0	0	0	0	n/a	n/a	n/a	n/a		hypothetical protein
Rv1706c	-	1	13	12	13	10	10	10	1925	2923	1081	1512	1295	269.747	277.664	1.02935	0.384082		PPE family protein
Rv1707	-	14	9	8	9	6	7	6	1754	3034	489	802	661	379.018	201.411	0.531402	0.00194467		transmembrane protein
Rv1708	-	14	1	1	0	1	1	0	55	0	6	3	0	51.5329	8.73383	0.169481	0.609758		putative initiation inhibitor protein
Rv1709	-	9	8	2	7	4	7	4	9	494	375	349	353	37.0321	124.695	3.3672	0.383232		hypothetical protein
Rv1710	-	12	8	3	8	4	6	7	245	711	71	445	520	80.4766	117.541	1.46056	0.605631	yes	hypothetical protein
Rv1711	-	7	0	0	0	0	0	0	0	0	0	0	0	n/a	n/a	n/a	n/a		hypothetical protein
Rv1712	cmk	10	1	0	1	0	0	0	0	2	0	0	0	1.16528	1	0.858163	0.5		cytidylate kinase
Rv1713	engA	10	0	0	0	0	0	0	0	0	0	0	0	n/a	n/a	n/a	n/a		GTP-binding protein EngA
Rv1714	-	4	2	2	2	2	2	2	49	16	56	90	3	27.6167	72.991	2.643	0.878618		oxidoreductase
Rv1715	fadB3	8	4	4	3	2	2	1	123	289	28	25	169	70.9073	47.6721	0.672316	0.0798959		3-hydroxybutyryl-CoA dehydrogenase FADB3
Rv1716	-	11	7	4	6	2	2	2	121	750	250	118	204	78.6218	74.9447	0.953231	0.465924		hypothetical protein
Rv1717	-	3	3	2	3	3	3	3	539	822	285	505	325	327.984	348.177	1.06157	0.990127		hypothetical protein
Rv1718	-	4	4	3	4	3	2	3	273	449	127	174	337	129.349	143.101	1.10632	0.414365		hypothetical protein
Rv1719	-	4	1	1	1	1	0	0	252	29	10	0	0	253.011	9.55639	0.0377706	0.236087		transcriptional regulatory protein
Rv1720c	-	6	5	3	4	5	2	4	95	213	431	45	473	42.6228	169.144	3.9684	0.409778		hypothetical protein
Rv1721c	-	2	1	1	1	1	0	0	104	26	7	0	0	112.593	6.68947	0.059413	0.181078		hypothetical protein
Rv1722	-	19	16	15	16	15	16	15	3182	3492	2155	2278	2002	313.5	373.95	1.19282	0.1678		biotin carboxylase-like protein
Rv1723	-	13	11	11	10	10	11	11	854	1595	524	698	576	157.225	152.025	0.966922	0.0384283		hydrolase
Rv1724c	-	8	5	5	5	5	4	4	420	478	574	264	570	134.405	256.224	1.90635	0.873723		hypothetical protein
Rv1725c	-	9	8	5	7	6	4	4	1269	1115	776	416	789	229.831	225.774	0.982348	0.975472		hypothetical protein
Rv1726	-	11	10	6	10	7	5	7	1168	1600	1110	836	471	202.66	228.396	1.12699	0.260916		oxidoreductase
Rv1727	-	3	3	3	3	3	2	2	714	652	291	415	347	349.624	326.117	0.932764	0.388452		hypothetical protein
Rv1728c	-	13	8	5	8	3	4	2	519	717	255	321	184	113.005	89.4937	0.791948	0.0164176		hypothetical protein
Rv1729c	-	20	10	4	5	5	3	3	273	366	231	30	4	46.9037	25.4041	0.541622	0.202069		hypothetical protein
Rv1730c	-	25	9	6	8	5	6	3	322	330	396	216	150	54.8859	79.7494	1.453	0.279559		penicillin-binding protein
Rv1731	gabD2	21	15	12	14	10	11	13	1738	1484	1348	967	1011	166.205	205.755	1.23795	0.780946		succinic semialdehyde dehydrogenase
Rv1732c	-	8	7	5	6	6	4	5	275	404	237	81	238	70.4359	71.8772	1.02046	0.788058		hypothetical protein
Rv1733c	-	5	4	3	4	3	4	4	25	450	422	163	197	71.403	182.057	2.54971	0.153738		transmembrane protein
Rv1734c	-	2	2	2	2	2	1	1	181	493	320	467	267	228.416	496.149	2.17213	0.900288		hypothetical protein
Rv1735c	-	6	5	3	3	4	4	1	122	269	89	102	24	54.2079	41.3563	0.76292	0.7279		hypothetical protein
Rv1736c	narX	28	23	19	22	18	21	19	2959	5476	2047	1880	1826	259.261	232.057	0.895068	0.0346573		nitrate reductase NarX
Rv1737c	narK2	10	9	8	8	8	7	5	823	1674	1174	833	879	194.051	297.503	1.53312	0.553015		nitrate/nitrite transporter NarK2
Rv1738	-	1	1	1	1	1	0	1	136	29	52	0	1	144.323	50.5153	0.350014	0.237659		hypothetical protein
Rv1739c	-	32	23	20	21	18	21	15	1744	2478	1618	940	798	133.819	136.619	1.02092	0.0148927		sulphate-transport transmembrane protein ABC transporter
Rv1740	-	3	1	1	1	1	1	1	131	122	1144	714	2047	193.824	3490.04	18.0062	0.0121055		hypothetical protein
Rv1741	-	4	3	3	3	3	3	3	522	360	531	451	366	232.948	419.774	1.80201	0.905103		hypothetical protein
Rv1742	-	10	10	7	7	9	7	6	1307	1473	767	829	1406	208.284	271.781	1.30486	0.427006		hypothetical protein
Rv1743	pknE	23	16	12	16	12	13	13	2308	4181	1675	1839	1575	287.408	295.904	1.02956	0.408092		transmembrane serine/threonine-protein kinase E
Rv1744c	-	5	3	3	3	3	3	3	550	865	249	489	814	339.771	465.374	1.36967	0.797622		hypothetical protein
Rv1745c	idi	9	6	3	4	5	3	4	282	880	491	184	240	129.491	141.753	1.09469	0.541371		isopentenyl-diphosphate delta-isomerase
Rv1746	pknF	12	11	10	10	10	8	5	1029	1938	1365	458	585	190.299	203.942	1.07169	0.0468095		anchored-membrane serine/threonine-protein kinase PKNF (protein kinase F) (STPK F)
Rv1747	-	25	19	14	15	17	16	15	2458	4925	4684	3175	3462	272.24	552.486	2.02941	0.682226		transmembrane ATP-binding protein ABC transporter
Rv1748	-	10	8	7	7	7	8	7	1875	2408	1656	1202	709	394.975	420.924	1.0657	0.331851		hypothetical protein
Rv1749c	-	14	12	7	12	7	8	6	340	1123	787	258	587	81.0727	124.387	1.53427	0.268265		integral membrane protein
Rv1750c	fadD1	30	19	15	16	18	17	14	1785	2044	1279	1096	1229	150.705	175.189	1.16246	0.38541		acyl-CoA synthetase
Rv1751	-	17	9	5	8	8	6	3	254	399	634	192	10	52.2735	89.5662	1.71341	0.750675		hypothetical protein
Rv1752	-	2	1	0	1	0	0	0	0	13	0	0	0	7.57432	1	0.132025	0.5		hypothetical protein
Rv1753c	PPE24	59	25	11	16	14	14	13	614	971	558	352	501	45.6415	51.8842	1.13678	0.146408		PPE family protein
Rv1754c	-	25	16	13	12	12	12	9	853	1864	973	888	652	117.829	147.114	1.24854	0.263987		hypothetical protein
Rv1755c	plcD	11	2	0	1	2	2	0	0	65	6	31	0	18.9358	18.3669	0.969957	0.778007		phospholipase C 4 PLCD
Rv1756c	-	1	0	0	0	0	0	0	0	0	0	0	0	n/a	n/a	n/a	n/a		putative transposase
Rv1757c	-	0	0	0	0	0	0	0	0	0	0	0	0	n/a	n/a	n/a	n/a		putative transposase
Rv1758	cut1	8	7	6	7	7	7	6	1270	1572	1027	764	282	300.836	282.467	0.938939	0.0859068		cutinase Cut1
Rv1759c	wag22	18	9	7	9	8	9	8	954	2166	767	805	425	239.54	209.706	0.875454	0.594297		PE-PGRS family protein
Rv1760	-	22	15	13	14	13	14	12	3785	4915	3933	2842	3364	427.339	624.399	1.46113	0.861301		hypothetical protein
Rv1761c	-	3	3	3	3	3	3	3	476	1330	647	407	711	406.968	536.598	1.31852	0.846274		hypothetical protein
Rv1762c	-	7	6	4	5	5	6	4	1147	1390	1194	692	1641	314.094	530.343	1.68848	0.992929		hypothetical protein
Rv1763	-	0	0	0	0	0	0	0	0	0	0	0	0	n/a	n/a	n/a	n/a		putative transposase
Rv1764	-	0	0	0	0	0	0	0	0	0	0	0	0	n/a	n/a	n/a	n/a		putative transposase
Rv1765A	-	0	3	2	3	2	2	1	14	450	166	18	92	91.7685	84.089	0.916316	0.424227		transposase
Rv1765c	-	3	0	0	0	0	0	0	0	0	0	0	0	n/a	n/a	n/a	n/a		hypothetical protein
Rv1766	-	2	2	1	1	1	2	1	40	44	23	120	95	31.5573	110.038	3.48694	0.605466		hypothetical protein
Rv1767	-	6	5	3	4	3	2	2	493	919	214	123	143	199.474	89.0127	0.446238	0.392388		hypothetical protein
Rv1768	PE_PGRS31	17	16	14	16	14	11	13	2582	2918	2392	5216	3830	257.461	665.652	2.58545	0.200664		PE-PGRS family protein
Rv1769	-	17	14	7	12	9	10	9	1221	2102	965	1054	968	169.196	197.997	1.17023	0.873589		hypothetical protein
Rv1770	-	12	11	9	10	10	9	10	3335	3799	1485	1077	2593	485.293	420.706	0.866911	0.243075		hypothetical protein
Rv1771	-	13	11	7	10	8	10	7	938	1587	701	803	642	163.956	181.88	1.10932	0.360587		oxidoreductase
Rv1772	-	4	2	2	2	1	1	1	17	57	18	83	129	24.5694	103.125	4.19727	0.597891		hypothetical protein
Rv1773c	-	8	5	2	4	4	5	0	164	248	198	61	0	59.6313	50.0433	0.839212	0.408035		transcriptional regulatory protein
Rv1774	-	22	16	12	15	10	15	11	1309	2186	1037	850	805	156.258	156.423	1.00105	0.144682		oxidoreductase
Rv1775	-	9	8	6	6	7	8	5	661	1969	257	368	121	220.819	89.1338	0.403651	0.0363883		hypothetical protein
Rv1776c	-	8	4	4	3	4	3	2	157	217	263	254	115	68.384	149.968	2.19303	0.894073		transcriptional regulatory protein
Rv1777	cyp144	22	13	11	12	9	8	8	865	1541	391	521	73	131.409	73.4359	0.558833	0.0125111		cytochrome p450 144 CYP144
Rv1778c	-	3	2	0	1	1	0	0	0	4	38	0	0	1.16528	18.1571	15.5818	0.400248		hypothetical protein
Rv1779c	-	8	5	3	5	3	4	3	96	516	346	353	518	78.1181	221.897	2.84053	0.988377		integral membrane protein
Rv1780	-	7	6	5	5	6	5	4	399	1156	351	383	224	174.563	150.429	0.861745	0.856996		hypothetical protein
Rv1781c	malQ	19	17	14	14	15	15	13	3002	4029	1686	1854	1671	303.542	284.641	0.93773	0.224277		4-alpha-glucanotransferase MalQ
Rv1782	-	14	3	1	3	2	1	1	26	425	6	105	302	90.661	119.667	1.31994	0.394282		hypothetical protein
Rv1783	-	15	4	0	1	0	4	0	0	1	0	15	0	1	3.75	3.75	0.106048		hypothetical protein
Rv1784	-	35	7	2	6	1	3	4	92	701	14	102	42	70.6616	21.4152	0.303066	0.0245018		hypothetical protein
Rv1785c	cyp143	13	7	4	7	4	6	3	215	809	179	185	34	96.1147	54.8586	0.570761	0.134513		cytochrome P450 143
Rv1786	-	1	1	1	1	1	1	1	108	384	252	168	80	324.926	474.587	1.4606	0.892519		ferredoxin
Rv1787	PPE25	4	2	1	1	2	2	1	123	205	85	104	222	117.344	183.865	1.56689	0.823024		PPE family protein
Rv1788	PE18	3	3	3	3	3	3	2	511	803	302	92	24	315.549	133.444	0.422895	0.178408		PE family protein
Rv1789	PPE26	15	12	10	12	12	9	11	3397	3617	1301	1018	532	440.856	224.886	0.510112	0.0279172		PPE family protein
Rv1790	PPE27	3	1	1	1	1	1	0	34	251	23	2	0	178.099	23.9797	0.134642	0.0975829		PPE family protein
Rv1791	PE19	5	3	1	2	1	0	0	34	41	5	0	0	18.5817	1.59273	0.0857153	0.241163		PE family protein
Rv1793	esxN	0	0	0	0	0	0	0	0	0	0	0	0	n/a	n/a	n/a	n/a		putative ESAT-6 like protein ESXN (ESAT-6 like protein 5)
Rv1794	-	14	6	0	6	4	3	1	0	457	71	13	11	44.3778	14.9822	0.337606	0.0935081		hypothetical protein
Rv1795	-	13	6	2	4	1	4	3	198	839	10	32	192	112.392	33.2324	0.295683	0.154741		hypothetical protein
Rv1796	mycP5	22	12	3	11	1	9	6	112	885	3	186	283	51.7147	35.1262	0.67923	0.0908026		proline rich membrane-anchored mycosin MYCP5 (serine protease) (subtilisin-like protease) (subtilase-like) (mycosin-5)
Rv1797	-	12	3	0	2	0	1	0	0	15	0	19	0	2.9132	6.33333	2.17401	0.974855		hypothetical protein
Rv1798	-	24	12	2	12	2	1	0	47	368	14	1	0	21.5374	1.19825	0.0556356	0.00309895		hypothetical protein
Rv1799	lppT	2	1	1	1	1	0	1	136	212	5	0	72	250.947	63.9676	0.254905	0.115736		lipoprotein LppT
Rv1800	PPE28	33	25	22	23	19	20	20	2791	4245	2847	2332	2447	203.535	282.573	1.38833	0.0943596		PPE family protein
Rv1801	PPE29	20	16	12	13	9	11	7	1636	2839	768	932	828	199.187	146.663	0.73631	0.00430235		PPE family protein
Rv1802	PPE30	17	14	12	14	13	10	12	2235	4723	2248	1813	1941	346.137	396.923	1.14672	0.171001		PPE family protein
Rv1803c	PE_PGRS32	26	20	15	17	16	16	15	1301	2347	962	607	735	129.322	106.527	0.823737	0.0503955		PE-PGRS family protein
Rv1804c	-	7	6	5	4	4	4	3	667	1630	477	648	784	262.443	291.391	1.1103	0.666669		hypothetical protein
Rv1805c	-	4	2	1	1	2	1	1	31	1	332	100	135	14.8142	264.126	17.8292	0.089291		hypothetical protein
Rv1806	PE20	3	2	0	1	1	2	1	0	4	91	206	1	1.16528	146.893	126.058	0.228558		PE family protein
Rv1807	PPE31	16	10	7	7	10	10	9	688	1272	4757	4697	7868	138.575	1571.11	11.3376	0.000272462	yes	PPE family protein
Rv1808	PPE32	24	21	18	21	20	19	20	3888	6342	6292	3892	4884	349.429	662.852	1.89696	0.987214		PPE family protein
Rv1809	PPE33	17	9	6	7	6	7	5	731	1223	1160	441	1139	155.276	276.209	1.77882	0.659863		PPE family protein
Rv1810	-	10	7	5	7	7	7	5	653	1435	1052	891	558	206.846	336.436	1.6265	0.786257		hypothetical protein
Rv1811	mgtC	11	11	9	9	9	8	9	4427	6514	2589	2864	2089	722.114	641.406	0.888234	0.234338		Mg2+ transport P-type ATPase C
Rv1812c	-	16	13	11	13	10	13	11	2604	3895	1390	1570	1818	362.249	337.913	0.932821	0.329978		dehydrogenase
Rv1813c	-	9	8	8	7	7	7	6	271	547	219	339	453	71.5776	115.086	1.60784	0.330104		hypothetical protein
Rv1814	erg3	19	16	14	15	15	15	14	3205	3798	3600	4121	3336	325.989	643.984	1.97547	0.791883		membrane-bound C-5 sterol desaturase erg3 (sterol-c5-desaturase)
Rv1815	-	7	6	5	6	6	4	4	736	789	454	595	517	191.551	242.312	1.265	0.394518		hypothetical protein
Rv1816	-	12	9	5	7	6	8	6	271	1346	698	1544	593	115.35	299.836	2.59936	0.971609		transcriptional regulatory protein
Rv1817	-	21	18	14	16	16	15	13	2776	3651	2185	2123	1440	262.679	299.714	1.14099	0.466371		hypothetical protein
Rv1818c	PE_PGRS33	11	7	6	5	5	5	5	894	900	407	353	358	194.574	148.035	0.760817	0.482551		PE-PGRS family protein
Rv1819c	-	26	23	19	21	19	20	19	5738	5480	3614	3475	4973	372.572	478.994	1.28564	0.877795		drugs-transport transmembrane ATP-binding protein ABC transporter
Rv1820	ilvG	13	12	9	12	7	8	10	1518	4276	463	680	484	326.14	126.695	0.38847	0.00349796		hypothetical protein
Rv1821	secA2	28	19	1	9	16	15	8	11	147	927	489	297	5.05025	85.2123	16.8729	4.45054e-07	yes	preprotein translocase subunit SecA
Rv1822	pgsA2	13	0	0	0	0	0	0	0	0	0	0	0	n/a	n/a	n/a	n/a		CDP-diacylglycerol--glycerol-3-phosphate 3-phosphatidyltransferase
Rv1823	-	12	8	3	8	4	3	4	255	527	290	50	192	68.2471	60.6217	0.888268	0.319142		hypothetical protein
Rv1824	-	4	4	2	4	3	3	3	229	365	73	8	116	106.807	43.2806	0.405222	0.0968933		hypothetical protein
Rv1825	-	9	8	7	8	4	5	4	665	1240	85	196	619	168.194	98.2617	0.584216	0.0054786		hypothetical protein
Rv1826	gcvH	7	0	0	0	0	0	0	0	0	0	0	0	n/a	n/a	n/a	n/a		glycine cleavage system protein H
Rv1827	cfp17	6	0	0	0	0	0	0	0	0	0	0	0	n/a	n/a	n/a	n/a		hypothetical protein
Rv1828	-	11	0	0	0	0	0	0	0	0	0	0	0	n/a	n/a	n/a	n/a		hypothetical protein
Rv1829	-	9	8	6	6	2	3	3	250	323	166	128	6	52.8042	36.4461	0.690212	0.00376001		hypothetical protein
Rv1830	-	9	0	0	0	0	0	0	0	0	0	0	0	n/a	n/a	n/a	n/a		hypothetical protein
Rv1831	-	5	4	3	4	3	4	3	466	492	421	240	362	180.821	234.979	1.29951	0.794776		hypothetical protein
Rv1832	gcvB	40	0	0	0	0	0	0	0	0	0	0	0	n/a	n/a	n/a	n/a		glycine dehydrogenase
Rv1833c	-	12	10	7	7	9	9	7	600	919	804	591	967	109.762	215.428	1.96268	0.405454		haloalkane dehalogenase
Rv1834	-	8	7	6	6	6	6	5	1223	2035	478	508	435	333.083	188.914	0.567169	0.422744		hydrolase
Rv1835c	-	27	25	23	24	22	22	21	3648	4807	3334	2026	2469	248.752	289.672	1.1645	0.0266992		hypothetical protein
Rv1836c	-	29	6	1	2	3	3	2	1	35	32	47	4	3.55489	13.4781	3.79143	0.172448		hypothetical protein
Rv1837c	glcB	19	0	0	0	0	0	0	0	0	0	0	0	n/a	n/a	n/a	n/a		malate synthase G
Rv1838c	-	8	8	8	8	8	8	8	3052	3337	2353	2362	2013	600.485	783.182	1.30425	0.46117		hypothetical protein
Rv1839c	-	1	1	1	1	1	1	1	86	112	273	110	21	145.834	388.153	2.6616	0.923539		hypothetical protein
Rv1840c	PE_PGRS34	11	7	6	5	6	5	4	317	813	344	135	174	110.1	86.683	0.787308	0.518136		PE-PGRS family protein
Rv1841c	-	12	9	6	9	7	6	5	403	1280	1073	903	1291	124.819	332.189	2.66135	0.662922		hypothetical protein
Rv1842c	-	11	10	7	8	9	7	6	678	1304	1008	877	1132	139.502	277.087	1.98626	0.56154		hypothetical protein
Rv1843c	guaB1	16	13	11	13	11	12	10	3090	6525	3502	2583	3090	515.149	651.527	1.26474	0.397885		inosine 5-monophosphate dehydrogenase
Rv1844c	gnd1	10	10	10	10	9	10	9	1554	2538	3071	2614	4666	293.478	938.457	3.19771	0.976435		6-phosphogluconate dehydrogenase
Rv1845c	-	10	1	0	1	0	0	0	0	106	0	0	0	61.7598	1	0.0161917	0.5		hypothetical protein
Rv1846c	-	2	2	2	2	2	2	2	46	302	175	33	155	109.529	163.829	1.49576	0.697578		transcriptional regulatory protein
Rv1847	-	5	3	3	3	3	2	2	772	1489	638	841	1265	530.295	830.207	1.56556	0.442883		hypothetical protein
Rv1848	ureA	2	2	2	2	2	2	2	413	236	5821	6607	9455	262.234	9971.24	38.0242	0.0292592		urease subunit gamma
Rv1849	ureB	4	1	1	0	0	0	0	3	0	0	0	0	2.81089	1	0.35576	0.5		urease subunit beta
Rv1850	ureC	9	7	4	6	4	4	4	183	282	156	113	26	47.9669	40.4934	0.844193	0.229885		urease subunit alpha
Rv1851	ureF	2	2	1	1	1	2	1	31	132	18	216	93	52.9772	154.827	2.92253	0.589602		urease accessory protein uref
Rv1852	ureG	4	2	2	2	2	2	2	226	409	264	470	366	225.027	511.584	2.27344	0.724222		urease accessory protein ureG
Rv1853	ureD	3	2	1	2	1	2	1	10	38	5	55	1	15.755	30.3001	1.92321	0.872901		urease accessory protein ureD
Rv1854c	ndh	14	0	0	0	0	0	0	0	0	0	0	0	n/a	n/a	n/a	n/a		NADH dehydrogenase
Rv1855c	-	9	9	7	7	8	7	5	813	1490	797	548	1254	181.098	260.058	1.43601	0.859838		oxidoreductase
Rv1856c	-	3	3	2	1	2	2	3	116	219	218	166	277	78.7619	200.681	2.54795	0.537386		short chain dehydrogenase
Rv1857	modA	3	2	2	2	2	2	2	162	226	187	393	270	141.732	396.832	2.79987	0.281854		molybdate-binding lipoprotein
Rv1858	modB	14	12	9	11	10	10	8	1346	2174	784	957	369	210.651	167.464	0.794983	0.130705		molbdenum-transport integral membrane protein ABC transporter
Rv1859	modC	14	13	11	10	9	11	11	998	1467	1534	1395	1225	137.679	297.538	2.1611	0.936779		molybdenum ABC transporter ATP-binding protein
Rv1860	apa	13	11	8	9	7	9	7	1157	1225	518	860	624	163.436	169.818	1.03905	0.0663984		hypothetical protein
Rv1861	-	7	3	2	3	3	3	3	135	211	414	118	75	83.1423	191.763	2.30645	0.741774		transmembrane protein
Rv1862	adhA	13	11	10	11	11	8	10	1913	1975	1072	1123	1587	267.557	313.825	1.17293	0.0342181		alcohol dehydrogenase AdhA
Rv1863c	-	10	8	8	8	8	8	6	1621	2760	1475	1151	1167	390.863	439.991	1.12569	0.0508903		integral membrane protein
Rv1864c	-	8	8	7	7	7	8	7	2331	3654	2283	1597	1750	539.128	652.169	1.20967	0.763711		hypothetical protein
Rv1865c	-	12	10	7	8	9	9	6	769	1826	1129	611	825	178.442	236.813	1.32711	0.774392		short chain dehydrogenase
Rv1866	-	30	15	10	12	11	11	8	909	894	1403	522	636	91.5053	159.04	1.73804	0.403718		hypothetical protein
Rv1867	-	16	12	9	11	11	8	10	681	1830	1145	588	1423	142.025	237.668	1.67342	0.691858		acetyl-CoA acetyltransferase
Rv1868	-	20	15	14	14	13	14	12	1933	2713	1509	1203	969	226.123	229.443	1.01468	0.152954		hypothetical protein
Rv1869c	-	21	17	9	17	15	12	10	1127	1859	992	616	783	125.829	129.863	1.03207	0.43195		reductase
Rv1870c	-	9	7	6	6	5	5	5	644	712	572	279	282	145.463	151.064	1.0385	0.393164		hypothetical protein
Rv1871c	-	6	6	5	5	5	4	2	208	269	306	148	206	58.6031	101.629	1.73419	0.526924		hypothetical protein
Rv1872c	lldD2	9	6	6	6	6	6	6	2777	1841	1362	1205	1109	612.431	569.71	0.930244	0.458288		L-lactate dehydrogenase (cytochrome) LldD2
Rv1873	-	7	7	7	6	6	6	6	1413	2280	790	1637	1127	378.907	474.062	1.25113	0.833999		hypothetical protein
Rv1874	-	10	9	7	9	8	9	9	701	2376	831	622	1701	226.796	312.721	1.37886	0.395146		hypothetical protein
Rv1875	-	3	3	3	3	3	2	3	268	512	243	37	531	183.139	235.247	1.28453	0.130976		hypothetical protein
Rv1876	bfrA	7	7	5	5	4	4	5	293	464	422	541	255	77.8393	164.844	2.11775	0.71089		bacterioferritin
Rv1877	-	22	20	19	20	18	18	17	4000	5780	2129	2441	2861	355.775	341.376	0.959525	0.0393938		integral membrane protein
Rv1878	glnA3	20	13	10	13	10	6	9	1675	1731	1178	972	1318	198.305	244.711	1.23401	0.122084		glutamine synthetase
Rv1879	-	15	11	10	11	9	8	7	1075	936	1245	566	612	141.144	205.353	1.45491	0.187339		hypothetical protein
Rv1880c	cyp140	14	11	10	10	10	11	10	1054	1536	1339	1029	1768	171.136	342.003	1.99843	0.745431		cytochrome p450 140 CYP140
Rv1881c	lppE	7	7	5	7	4	5	2	229	1458	453	350	253	152.008	141.556	0.93124	0.165149		lipoprotein LppE
Rv1882c	-	12	11	10	11	10	11	10	1657	2122	1469	918	2233	253.537	377.957	1.49074	0.962329		short chain dehydrogenase
Rv1883c	-	6	6	5	5	3	5	4	444	745	124	266	349	141.68	111.901	0.789813	0.309371		hypothetical protein
Rv1884c	rpfC	5	4	2	4	3	3	3	255	352	52	78	450	111.004	124.407	1.12074	0.780707		resuscitation-promoting factor RpfC
Rv1885c	-	6	4	4	4	4	3	2	563	1129	297	95	565	296.328	210.824	0.711456	0.315837		chorismate mutase
Rv1886c	fbpB	19	17	13	14	14	17	13	1603	2326	1661	1320	4245	168.069	376.295	2.23894	0.398968		secreted antigen 85-B fbpB (85B) (antigen 85 complex B) (Mycolyl transferase 85B) (fibronectin-binding protein B) (extracellular alpha-antigen)
Rv1887	-	19	13	11	12	10	11	9	2563	3673	1347	1999	1522	349.344	349.034	0.999113	0.185809		hypothetical protein
Rv1888A	-	11	0	0	0	0	0	0	0	0	0	0	0	n/a	n/a	n/a	n/a		hypothetical protein
Rv1888c	-	0	10	8	7	9	9	4	441	1543	942	678	461	131.221	195.719	1.49152	0.809909		transmembrane protein
Rv1889c	-	3	1	1	1	0	1	0	21	10	0	16	0	25.5026	16	0.627387	0.367308		hypothetical protein
Rv1890c	-	5	4	2	4	3	2	3	125	1129	738	371	482	193.73	368.125	1.9002	0.896154		hypothetical protein
Rv1891	-	7	7	6	5	4	6	3	385	439	317	169	83	88.0728	77.1671	0.876174	0.168775		hypothetical protein
Rv1892	-	4	4	4	4	4	4	3	1562	1320	909	1108	1031	558.155	706.059	1.26499	0.652322		hypothetical protein
Rv1893	-	0	0	0	0	0	0	0	0	0	0	0	0	n/a	n/a	n/a	n/a		hypothetical protein
Rv1894c	-	5	5	4	5	3	4	3	1746	1560	842	1152	665	508.971	500.665	0.983682	0.645888		hypothetical protein
Rv1895	-	10	7	6	7	4	5	6	447	838	185	295	459	129.582	121.304	0.936114	0.147576		dehydrogenase
Rv1896c	-	17	9	6	8	7	8	6	589	1109	507	387	474	133.113	140.13	1.05271	0.660454		hypothetical protein
Rv1897c	-	4	3	0	3	3	3	2	0	182	79	103	268	35.3468	132.937	3.76094	0.366874		D-tyrosyl-tRNA(Tyr) deacylase
Rv1898	-	1	1	0	0	0	0	1	0	0	0	0	12	1	9.86489	9.86489	0.42265		hypothetical protein
Rv1899c	lppD	9	9	7	8	6	8	6	1237	1827	708	718	942	247.056	240.998	0.97548	0.332068		lipoprotein LppD
Rv1900c	lipJ	15	12	11	9	10	9	7	1279	1428	651	458	681	169.199	136.663	0.807706	0.415715		lignin peroxidase LIPJ
Rv1901	cinA	16	15	12	14	13	13	10	1229	2505	1002	740	633	174.069	147.862	0.84944	0.0302188		competence damage-inducible protein A
Rv1902c	nanT	21	16	10	14	11	11	11	1775	1702	1816	1693	1597	165.923	296.331	1.78596	0.742097		sialic acid-transport integral membrane protein NanT
Rv1903	-	5	5	4	4	3	5	3	1067	1044	1259	603	497	321.603	442.944	1.3773	0.548873		hypothetical protein
Rv1904	-	8	7	6	7	6	5	4	1545	1761	1161	961	1562	353.377	479.225	1.35613	0.341106		hypothetical protein
Rv1905c	aao	15	15	11	15	14	14	10	1674	2112	2100	1062	914	186.601	254.681	1.36485	0.690507		D-amino acid oxidase
Rv1906c	-	7	4	3	4	4	2	1	521	1149	30	32	13	289.403	17.839	0.0616409	0.0098043		hypothetical protein
Rv1907c	-	9	7	5	6	5	6	3	276	1198	309	555	303	136.658	157.054	1.14925	0.40815		hypothetical protein
Rv1908c	katG	26	0	0	0	0	0	0	0	0	0	0	0	n/a	n/a	n/a	n/a		catalase-peroxidase-peroxynitritase T KATG
Rv1909c	furA	5	1	0	1	0	1	1	0	25	0	22	1	14.566	22.8221	1.5668	0.751738		ferric uptake regulation protein furA (fur)
Rv1910c	-	11	9	8	7	8	6	7	1022	992	699	671	716	170.617	214.177	1.25531	0.425262		hypothetical protein
Rv1911c	lppC	5	4	3	4	3	3	2	289	307	228	204	24	112.413	110.404	0.982126	0.180973		lipoprotein LppC
Rv1912c	fadB5	12	9	7	7	7	4	6	81	506	195	42	1050	41.19	121.281	2.94443	0.83764		oxidoreductase FADB5
Rv1913	-	9	3	2	3	2	2	2	27	137	151	5	16	35.0399	54.1516	1.54543	0.255415		hypothetical protein
Rv1914c	-	4	4	2	2	3	3	1	168	168	108	48	1	63.8233	38.0078	0.595516	0.289566		hypothetical protein
Rv1915	aceAa	18	15	9	15	11	11	6	969	1805	521	722	567	130.639	112.4	0.86039	0.120941		isocitrate lyase
Rv1916	aceAb	14	10	9	9	9	7	8	812	702	746	284	948	116.983	177.623	1.51837	0.546158		isocitrate lyase
Rv1917c	PPE34	80	42	25	30	29	29	21	4287	4108	2405	3113	3521	152.625	197.758	1.29571	0.527541		PPE family protein
Rv1918c	PPE35	62	24	14	18	17	19	15	1237	1551	1880	1636	1622	85.9457	198.584	2.31057	0.924054		PPE family protein
Rv1919c	-	7	6	4	6	5	2	4	549	1646	134	65	113	245.57	47.6583	0.194073	0.00636366		hypothetical protein
Rv1920	-	8	6	3	6	5	4	4	389	1326	536	529	369	189.51	224.095	1.1825	0.854512		hypothetical protein
Rv1921c	lppF	15	13	10	11	10	9	6	834	2317	1001	828	558	163.954	172.562	1.0525	0.129683		lipoprotein LppF
Rv1922	-	18	15	14	13	13	13	11	2649	3069	3591	1337	2929	284.676	478.437	1.68064	0.994655		lipoprotein
Rv1923	lipD	23	21	17	20	19	19	15	3827	4228	3111	2103	1491	288.055	300.081	1.04175	0.119705		lipase LIPD
Rv1924c	-	7	6	5	5	6	5	5	834	718	585	321	233	199.96	178.599	0.89317	0.427793		hypothetical protein
Rv1925	fadD31	30	26	14	22	24	24	12	1633	2344	1708	1568	1538	111.376	171.715	1.54176	0.731557		putative fatty-acid--CoA ligase
Rv1926c	mpt63	7	5	4	4	4	3	2	41	237	163	177	31	35.3002	71.6507	2.02975	0.665524		immunogenic protein MPT63 (antigen MPT63/MPB63) (16 kDa immunoprotective extracellular protein)
Rv1927	-	15	12	8	12	10	8	7	1895	2726	1692	795	1617	280.318	311.77	1.1122	0.39331		hypothetical protein
Rv1928c	-	10	7	6	7	6	6	4	306	513	710	291	122	83.6578	152.828	1.82682	0.780036		short chain dehydrogenase
Rv1929c	-	7	5	5	4	5	3	2	497	529	525	376	545	154.777	265.148	1.71309	0.400327		hypothetical protein
Rv1930c	-	4	3	2	2	0	3	2	20	31	0	34	132	12.267	47.5046	3.87254	0.350489	yes	hypothetical protein
Rv1931c	-	2	1	1	1	1	1	1	95	192	136	54	5	200.878	188.077	0.936275	0.372889	yes	transcriptional regulatory protein
Rv1932	tpx	5	4	4	4	2	3	2	122	164	77	79	310	52.4656	101.857	1.9414	0.134712		thiol peroxidase
Rv1933c	fadE18	6	5	2	5	2	2	3	43	177	16	135	237	28.6833	69.0244	2.40643	0.654489		acyl-CoA dehydrogenase FADE18
Rv1934c	fadE17	7	6	5	5	4	6	3	612	941	428	197	74	186.948	111.141	0.594504	0.322337		acyl-CoA dehydrogenase FADE17
Rv1935c	echA13	8	7	6	6	5	4	5	305	658	766	345	476	95.593	209.761	2.19431	0.688582		enoyl-CoA hydratase
Rv1936	-	12	12	9	12	9	10	8	2024	3635	1276	1485	1677	334.526	340.251	1.01712	0.0590421		monooxygenase
Rv1937	-	35	23	18	21	20	18	15	3085	3103	1868	1354	1754	204.281	199.176	0.975011	0.0174311		oxygenase
Rv1938	ephB	14	9	3	7	7	6	4	259	716	503	165	293	73.316	98.506	1.34358	0.975561		epoxide hydrolase EphB
Rv1939	-	4	1	1	1	1	1	1	69	268	212	224	44	220.798	462.767	2.09588	0.841833	yes	oxidoreductase
Rv1940	ribA1	6	5	2	3	2	3	3	159	123	190	71	541	44.1284	139.463	3.16039	0.656397		riboflavin biosynthesis protein ribA1 (GTP cyclohydrolase II)
Rv1941	-	4	3	3	2	2	2	2	198	135	154	77	616	88.0583	243.522	2.76546	0.966818		short-chain type dehydrogenase/reductase
Rv1942c	-	2	1	1	1	0	1	0	1	76	0	32	0	45.2176	32	0.707689	0.922273		hypothetical protein
Rv1943c	-	9	3	2	2	3	1	2	358	878	410	419	376	282.33	373.304	1.32222	0.832568		hypothetical protein
Rv1944c	-	6	5	4	5	4	4	4	159	214	372	362	510	54.7324	227.351	4.15387	0.152079		hypothetical protein
Rv1945	-	9	5	4	4	5	2	2	226	390	221	37	85	87.7966	63.6145	0.724567	0.230538		hypothetical protein
Rv1946c	lppG	5	5	4	5	5	3	3	423	566	113	194	82	145.222	73.8795	0.508735	0.020724		lipoprotein
Rv1947	-	3	3	2	3	2	1	1	105	197	152	60	140	71.0537	106.783	1.50284	0.517351		hypothetical protein
Rv1948c	-	10	5	3	5	2	4	0	180	313	425	142	0	70.2039	109.629	1.56158	0.301625		hypothetical protein
Rv1949c	-	12	10	7	9	7	7	6	693	1067	840	1409	2138	127.099	396.933	3.12302	0.640424		hypothetical protein
Rv1950c	-	5	5	4	5	4	4	3	851	712	332	303	143	242.439	147.566	0.608672	0.249958		hypothetical protein
Rv1951c	-	5	4	3	2	2	3	1	77	53	52	69	2	25.7565	30.0843	1.16803	0.652651		hypothetical protein
Rv1952	-	2	2	2	1	1	1	1	181	72	64	176	48	105.77	138.31	1.30765	0.540928		hypothetical protein
Rv1953	-	3	2	2	2	2	2	2	408	1053	206	107	327	497.9	286.34	0.575095	0.0197089		hypothetical protein
Rv1954c	-	4	4	2	4	3	2	2	252	359	97	132	28	111.321	61.9288	0.55631	0.221054		hypothetical protein
Rv1955	-	8	7	6	7	7	5	3	937	1285	598	314	212	232.375	151.393	0.651503	0.0911394		hypothetical protein
Rv1956	-	8	5	4	5	4	5	4	1551	2267	1097	463	676	554.815	413.412	0.745135	0.0750784		transcriptional regulatory protein
Rv1957	-	11	7	3	6	2	2	1	53	160	41	10	140	20.4116	23.4674	1.14971	0.459565		hypothetical protein
Rv1958c	-	10	5	4	4	3	3	3	369	683	218	437	212	148.736	163.922	1.1021	0.465761		hypothetical protein
Rv1959c	-	5	3	3	3	2	2	2	448	472	408	184	359	231.588	289.675	1.25082	0.178616		hypothetical protein
Rv1960c	-	2	1	1	1	1	1	1	405	214	55	148	45	504.155	237.553	0.471192	0.222211		hypothetical protein
Rv1961	-	8	8	5	7	6	5	4	610	579	445	482	58	113.612	119.367	1.05066	0.120089		hypothetical protein
Rv1962c	-	10	8	8	8	8	8	7	1014	927	752	386	537	186.273	193.262	1.03752	0.41949		hypothetical protein
Rv1963c	mce3R	11	4	3	4	1	2	1	227	716	18	18	1	157.465	9.00589	0.0571929	0.000486813		transcriptional repressor (probably TETR-family) MCE3R
[truncated: 1,994 more rows]
